# Supplementary material for: A Novel Role of Arrhythmia-Related Gene KCNQ1 Revealed by Multi-Omic Analysis: Theragnostic Value and Potential Mechanisms in Lung Adenocarcinoma
Source: Int J Mol Sci. 2022 Feb 18;23(4):2279. doi: 10.3390/ijms23042279 (PMC8874518; doi:10.3390/ijms23042279)
Supplement: Supplementary file 1 [file ijms-23-02279-s001.zip]

Archive with 7 entries (6 files):
- ijms-1595505-supplementary/
- ijms-1595505-supplementary/#Suppl File S1_ESTIMATE analysis on TCGA-LUAD.csv
- ijms-1595505-supplementary/#Suppl File S2_LinkedOmics analysis of KCNQ1 co-expressed genes.xlsx
- ijms-1595505-supplementary/#Suppl File S3_functional gene set of cell cycle.xlsx
- ijms-1595505-supplementary/#Suppl File S4_sgKCNQ1-screen data repository in lung cancer cells.csv
- ijms-1595505-supplementary/#Suppl File S5_KCNQ1 expression levels and lapatinib sensitivity in lung cancer cells.csv
- ijms-1595505-supplementary/#Suppl File S6_CCLE_KCNQ1_lapatinib Drug Sensiticity dose-level_464 pan-cancer cell lines.csv
