# Supplementary material for: A Novel Role of Arrhythmia-Related Gene KCNQ1 Revealed by Multi-Omic Analysis: Theragnostic Value and Potential Mechanisms in Lung Adenocarcinoma
Source: Int J Mol Sci. 2022 Feb 18;23(4):2279. doi: 10.3390/ijms23042279 (PMC8874518; doi:10.3390/ijms23042279)
Supplement: Supplementary file 1 [file ijms-23-02279-s001.zip › ijms-1595505-supplementary/#Suppl File S1_ESTIMATE analysis on TCGA-LUAD.csv]

Patient	Days	Status	Expression	Group	Platform	Stromal	Immune	ESTMATE
TCGA-55-7815	773	Alive	26.05	Low	RNAseqV2	867.86	1254.93	2122.79
TCGA-35-5375	264	Alive	37.74	Low	RNAseqV3	-225.2	1039.01	813.81
TCGA-55-1596	2065	Alive	42.63	Low	RNAseqV4	-776.21	115.69	-660.52
TCGA-05-5428	670	Alive	70.63	Low	RNAseqV5	93.84	831.02	924.86
TCGA-64-1677	628	Dead	73.3	Low	RNAseqV6	-888.39	802.42	-85.97
TCGA-49-4488	869	Dead	74.85	Low	RNAseqV7	-538.81	952.61	413.8
TCGA-55-1594	1178	Alive	75.86	Low	RNAseqV8	-560.24	388.8	-171.44
TCGA-49-4507	268	Dead	76.1	Low	RNAseqV9	-390.59	1596.48	1205.89
TCGA-50-6592	777	Dead	77.07	Low	RNAseqV10	298.71	1411.86	1710.57
TCGA-55-5899	930	Alive	77.73	Low	RNAseqV11	201.5	546.84	748.34
TCGA-67-3771	610	Alive	79.48	Low	RNAseqV12	271.68	1066.71	1338.39
TCGA-55-7994	603	Alive	79.79	Low	RNAseqV13	-374.59	1675.55	1300.96
TCGA-62-8402	1498	Dead	80.31	Low	RNAseqV14	-807.52	1313.22	505.7
TCGA-MP-A4TC	74	Dead	80.53	Low	RNAseqV15	876.36	1139.87	2016.23
TCGA-55-A490	99	Dead	81.18	Low	RNAseqV16	234.04	683.14	917.18
TCGA-50-6590	1288	Dead	82.07	Low	RNAseqV17	234.04	683.14	917.18
TCGA-55-6968	1293	Dead	85.29	Low	RNAseqV18	-141.36	1004.19	862.83
TCGA-44-6779	500	Dead	87.67	Low	RNAseqV19	612.95	1886.98	2499.93
TCGA-35-4123	182	Alive	87.82	Low	RNAseqV20	622.04	2138.23	2760.27
TCGA-49-AAR3	1893	Alive	87.98	Low	RNAseqV21	602.12	2039.42	2641.54
TCGA-55-7726	652	Alive	90.51	Low	RNAseqV22	969.53	645.05	1614.58
TCGA-49-4506	999	Dead	92.73	Low	RNAseqV23	-377.23	1325.99	948.76
TCGA-69-8255	129	Alive	94.31	Low	RNAseqV24	-987.02	1350.23	363.21
TCGA-44-A4SS	415	Alive	98.58	Low	RNAseqV25	500.03	1623.66	2123.69
TCGA-83-5908	824	Alive	99.51	Low	RNAseqV26	212.01	1830.63	2042.64
TCGA-86-7711	1046	Dead	100.34	Low	RNAseqV27	540.5	1246.27	1786.77
TCGA-49-AARE	1229	Dead	103.78	Low	RNAseqV28	-239.25	487.32	248.07
TCGA-64-5781	1559	Alive	104.18	Low	RNAseqV29	6.68	1368.25	1374.93
TCGA-MN-A4N1	827	Alive	107.61	Low	RNAseqV30	-670.72	-248.15	-918.87
TCGA-44-8117	385	Alive	109.84	Low	RNAseqV31	145.48	286.52	432
TCGA-50-6594	370	Dead	110.56	Low	RNAseqV32	-318.95	378.12	59.17
TCGA-95-8494	84	Alive	112.17	Low	RNAseqV33	-581.14	867.64	286.5
TCGA-49-6761	354	Alive	114.39	Low	RNAseqV34	-197.34	1072.12	874.78
TCGA-05-4427	791	Alive	116.04	Low	RNAseqV35	77.18	823.37	900.55
TCGA-L9-A5IP	58	Dead	116.13	Low	RNAseqV36	-713.87	503.8	-210.07
TCGA-91-6848	224	Alive	118.92	Low	RNAseqV37	1015.64	1540.41	2556.05
TCGA-55-7907	343	Dead	119.62	Low	RNAseqV38	236.51	1114.45	1350.96
TCGA-L9-A8F4	476	Alive	120.46	Low	RNAseqV39	85.67	1507.06	1592.73
TCGA-78-7154	593	Dead	130.38	Low	RNAseqV40	-567.99	-166.77	-734.76
TCGA-73-4666	800	Alive	131.55	Low	RNAseqV41	-87.83	1814.71	1726.88
TCGA-05-4390	1126	Alive	132.21	Low	RNAseqV42	124.48	76.91	201.39
TCGA-49-6767	677	Alive	136.09	Low	RNAseqV43	-478.74	1054.45	575.71
TCGA-50-5066	1442	Alive	139.37	Low	RNAseqV44	913.2	2207.84	3121.04
TCGA-86-8359	444	Dead	140.34	Low	RNAseqV45	-369.79	1166.42	796.63
TCGA-91-6840	372	Alive	141.35	Low	RNAseqV46	-353.97	644.69	290.72
TCGA-55-6978	176	Dead	143.38	Low	RNAseqV47	1379.97	2104.05	3484.02
TCGA-05-4398	1431	Alive	144.19	Low	RNAseqV48	362.65	1514.83	1877.48
TCGA-38-4625	2973	Alive	144.74	Low	RNAseqV49	-138.22	964.93	826.71
TCGA-55-6712	171	Dead	146.99	Low	RNAseqV50	344.08	1724.57	2068.65
TCGA-55-6981	1379	Dead	147.37	Low	RNAseqV51	-197.04	377.39	180.35
TCGA-55-1595	1479	Alive	148.33	Low	RNAseqV52	492.12	657.33	1149.45
TCGA-50-5946	1617	Alive	148.8	Low	RNAseqV53	960.71	324.6	1285.31
TCGA-MP-A4TD	307	Dead	151.8	Low	RNAseqV54	746.26	764.72	1510.98
TCGA-L9-A444	307	Alive	153.38	Low	RNAseqV55	598.66	2247.22	2845.88
TCGA-69-7979	408	Alive	154.83	Low	RNAseqV56	-199.09	-181.52	-380.61
TCGA-05-5420	457	Alive	154.84	Low	RNAseqV57	644.13	2704.93	3349.06
TCGA-55-8511	552	Alive	156.37	Low	RNAseqV58	549.38	1367.24	1916.62
TCGA-62-8399	2696	Alive	159.23	Low	RNAseqV59	-73.15	107.36	34.21
TCGA-73-4676	281	Dead	159.89	Low	RNAseqV60	-284.68	537.66	252.98
TCGA-64-5778	1305	Alive	160.35	Low	RNAseqV61	-537.66	1864.53	1326.87
TCGA-78-7542	321	Dead	160.91	Low	RNAseqV62	-1411.15	335.17	-1075.98
TCGA-44-3918	1036	Alive	161.32	Low	RNAseqV63	1092.2	2304	3396.2
TCGA-05-4250	121	Dead	161.82	Low	RNAseqV64	263.1	1184.84	1447.94
TCGA-44-7662	218	Alive	164.85	Low	RNAseqV65	1127.28	1013.44	2140.72
TCGA-55-7724	705	Alive	168.34	Low	RNAseqV66	673.85	1534.79	2208.64
TCGA-73-4670	131	Alive	169.72	Low	RNAseqV67	-34.45	182.59	148.14
TCGA-95-7039	1272	Alive	170	Low	RNAseqV68	-15.51	326.9	311.39
TCGA-55-7725	442	Alive	171.16	Low	RNAseqV69	-280.89	1556.43	1275.54
TCGA-NJ-A4YQ	1432	Alive	173.26	Low	RNAseqV70	-63.7	2022.22	1958.52
TCGA-44-3396	1130	Alive	173.63	Low	RNAseqV71	1133.45	1885.83	3019.28
TCGA-44-2665	1301	Alive	174.57	Low	RNAseqV72	1496.26	1324.81	2821.07
TCGA-L4-A4E5	578	Alive	175.2	Low	RNAseqV73	-707.04	26.44	-680.6
TCGA-62-A46R	1725	Dead	176.08	Low	RNAseqV74	-93.64	1204.85	1111.21
TCGA-64-5775	62	Dead	176.36	Low	RNAseqV75	-130.35	407.23	276.88
TCGA-55-A493	28	Alive	176.94	Low	RNAseqV76	84.21	1603.38	1687.59
TCGA-55-7903	567	Alive	177.34	Low	RNAseqV77	-645.51	827.74	182.23
TCGA-55-6975	118	Dead	182.73	Low	RNAseqV78	856.13	320.2	1176.33
TCGA-MN-A4N4	1175	Alive	183.06	Low	RNAseqV79	554.3	502.62	1056.92
TCGA-86-8073	740	Alive	184.22	Low	RNAseqV80	333.15	529.26	862.41
TCGA-95-7567	568	Alive	191	Low	RNAseqV81	36.85	754.17	791.02
TCGA-49-6743	1621	Alive	192.07	Low	RNAseqV82	360.33	706.77	1067.1
TCGA-MP-A4T4	2617	Dead	196.71	Low	RNAseqV83	709.1	1941.73	2650.83
TCGA-71-8520	210	Dead	197.78	Low	RNAseqV84	432.86	309.91	742.77
TCGA-44-2659	1367	Alive	198.43	Low	RNAseqV85	641.16	1273.63	1914.79
TCGA-78-7146	173	Dead	202.49	Low	RNAseqV86	-724.67	239.26	-485.41
TCGA-49-AAR4	879	Dead	203.03	Low	RNAseqV87	-102.76	1933.89	1831.13
TCGA-49-4494	1081	Dead	203.59	Low	RNAseqV88	-441.17	896.17	455
TCGA-44-8120	260	Alive	203.8	Low	RNAseqV89	371.86	557.79	929.65
TCGA-50-5933	2393	Dead	210.22	Low	RNAseqV90	1425.35	1453.04	2878.39
TCGA-97-7554	775	Alive	214.11	Low	RNAseqV91	1054.4	837.9	1892.3
TCGA-44-6774	658	Alive	214.6	Low	RNAseqV92	1888.92	1020.11	2909.03
TCGA-97-8175	551	Alive	219.48	Low	RNAseqV93	-354.97	1120.1	765.13
TCGA-50-5930	282	Dead	220.46	Low	RNAseqV94	484.25	1171.53	1655.78
TCGA-44-4112	808	Dead	224.49	Low	RNAseqV95	543.91	626.49	1170.4
TCGA-69-7980	362	Alive	230.88	Low	RNAseqV96	151.19	1096.91	1248.1
TCGA-38-4632	1357	Dead	232.46	Low	RNAseqV97	60.86	1531.5	1592.36
TCGA-05-4405	610	Alive	232.54	Low	RNAseqV98	873.93	845.61	1719.54
TCGA-44-7669	574	Dead	234.31	Low	RNAseqV99	-163.71	737.61	573.9
TCGA-78-7145	826	Dead	237.42	Low	RNAseqV100	19.3	431.58	450.88
TCGA-44-2668	761	Dead	237.73	Low	RNAseqV101	959.18	1861.47	2820.65
TCGA-50-6595	189	Dead	237.94	Low	RNAseqV102	1052.86	1101.63	2154.49
TCGA-44-2662	1280	Alive	238.44	Low	RNAseqV103	819.69	1702.24	2521.93
TCGA-44-2656	1429	Alive	241.16	Low	RNAseqV104	731.06	2175.91	2906.97
TCGA-86-8585	353	Alive	244.82	Low	RNAseqV105	-118.7	1648.05	1529.35
TCGA-78-8640	7062	Alive	247.41	Low	RNAseqV106	-842.08	495.31	-346.77
TCGA-55-7816	468	Dead	253.33	Low	RNAseqV107	1655.48	1701.33	3356.81
TCGA-62-A472	910	Alive	253.86	Low	RNAseqV108	-680.93	859.27	178.34
TCGA-69-7978	134	Alive	254.54	Low	RNAseqV109	939.94	2205.25	3145.19
TCGA-38-4629	864	Dead	264.81	Low	RNAseqV110	918.97	1883.89	2802.86
TCGA-49-6745	522	Alive	266.34	Low	RNAseqV111	602.25	1535.71	2137.96
TCGA-55-8089	702	Dead	271.94	Low	RNAseqV112	572.96	2495.84	3068.8
TCGA-91-A4BC	44	Alive	272.19	Low	RNAseqV113	962.48	2279.43	3241.91
TCGA-05-5423	151	Alive	282.78	Low	RNAseqV114	90.11	1820.79	1910.9
TCGA-64-1676	1728	Alive	291.7	Low	RNAseqV115	534.96	1720.12	2255.08
TCGA-55-7281	872	Alive	291.74	Low	RNAseqV116	625.98	1660.24	2286.22
TCGA-55-8205	599	Alive	295.58	Low	RNAseqV117	647.93	2213.07	2861
TCGA-05-5715	62	Alive	309.97	Low	RNAseqV118	457.88	944.86	1402.74
TCGA-44-8119	285	Alive	310.12	Low	RNAseqV119	941.34	726.62	1667.96
TCGA-64-1679	2488	Alive	311.37	Low	RNAseqV120	1064.08	877.76	1941.84
TCGA-91-6829	1258	Dead	547.74	High	RNAseqV216	1133.05	334.11	1467.16
TCGA-55-A57B	546	Alive	550.07	High	RNAseqV217	248.14	918.24	1166.38
TCGA-O1-A52J	1798	Dead	553.59	High	RNAseqV218	-297.9	1265.87	967.97
TCGA-97-7938	18	Dead	560.12	High	RNAseqV219	-103.95	385.76	281.81
TCGA-97-A4LX	614	Alive	561.33	High	RNAseqV220	1073.04	2312.56	3385.6
TCGA-50-6593	336	Dead	567.03	High	RNAseqV221	767.06	1117.37	1884.43
TCGA-78-8655	2360	Alive	574.41	High	RNAseqV222	12.6	1264.9	1277.5
TCGA-55-6980	2109	Alive	574.71	High	RNAseqV223	731.14	1570.8	2301.94
TCGA-62-A46U	2067	Alive	589.4	High	RNAseqV224	-5.09	2534.86	2529.77
TCGA-44-6147	845	Alive	592.34	High	RNAseqV225	552.01	1026.48	1578.49
TCGA-MP-A4T9	1265	Dead	600.96	High	RNAseqV226	291.21	1080.11	1371.32
TCGA-53-7626	929	Dead	601.23	High	RNAseqV227	654.18	2014.96	2669.14
TCGA-91-6830	60	Alive	603.07	High	RNAseqV228	662.42	1121.7	1784.12
TCGA-97-A4M5	634	Alive	603.43	High	RNAseqV229	455.52	1140.02	1595.54
TCGA-78-7158	179	Dead	604.98	High	RNAseqV230	-790.49	69.42	-721.07
TCGA-55-8506	11	Alive	605.29	High	RNAseqV231	-78.06	812.03	733.97
TCGA-NJ-A4YP	50	Alive	605.44	High	RNAseqV232	746.63	594.12	1340.75
TCGA-73-4662	2515	Alive	616.54	High	RNAseqV233	64.72	1359.37	1424.09
TCGA-55-7995	889	Alive	618.98	High	RNAseqV234	-69.72	1934.22	1864.5
TCGA-78-7143	4961	Dead	626.19	High	RNAseqV235	-856.84	728.44	-128.4
TCGA-55-8207	977	Alive	632.03	High	RNAseqV236	931.94	1218.22	2150.16
TCGA-50-5935	653	Dead	634.09	High	RNAseqV237	35	938.7	973.7
TCGA-99-AA5R	658	Alive	643.32	High	RNAseqV238	876.07	2313.11	3189.18
TCGA-49-6744	1683	Alive	651.73	High	RNAseqV239	1055.95	1972.73	3028.68
TCGA-55-6985	1233	Alive	652.24	High	RNAseqV240	507.82	1333.03	1840.85
TCGA-91-8496	505	Alive	666.77	High	RNAseqV241	-7.83	1772.54	1764.71
TCGA-44-7660	592	Alive	672.48	High	RNAseqV242	-805.51	255.7	-549.81
TCGA-MN-A4N5	84	Alive	673.6	High	RNAseqV243	-654.03	911.88	257.85
TCGA-86-8280	701	Alive	680.84	High	RNAseqV244	611.91	1600.49	2212.4
TCGA-49-AARQ	6732	Alive	682.58	High	RNAseqV245	-1111.21	617	-494.21
TCGA-44-7670	882	Alive	684.13	High	RNAseqV246	-1226.8	-288.38	-1515.18
TCGA-38-7271	800	Dead	686.41	High	RNAseqV247	1191.36	2743.79	3935.15
TCGA-78-7540	1197	Dead	687.32	High	RNAseqV248	-910.95	401.41	-509.54
TCGA-95-8039	830	Alive	689.01	High	RNAseqV249	-71.44	1382	1310.56
TCGA-55-8616	48	Alive	690.65	High	RNAseqV250	-419.49	278.38	-141.11
TCGA-78-7166	258	Dead	692.38	High	RNAseqV251	-1109.82	187.51	-922.31
TCGA-95-7947	477	Alive	697.98	High	RNAseqV252	-866.7	621.22	-245.48
TCGA-99-8032	44	Alive	702.04	High	RNAseqV253	507.44	341.74	849.18
TCGA-53-7813	424	Alive	705.04	High	RNAseqV254	-958.2	321.87	-636.33
TCGA-55-8510	539	Alive	708.07	High	RNAseqV255	608.95	1830.03	2438.98
TCGA-78-7539	791	Alive	713.7	High	RNAseqV256	-313.48	1514.13	1200.65
TCGA-55-7570	824	Alive	715.47	High	RNAseqV257	-830.19	-760.68	-1590.87
TCGA-50-8459	1119	Alive	716.72	High	RNAseqV258	1794.24	1991.35	3785.59
TCGA-64-1681	1167	Dead	727.21	High	RNAseqV259	99.19	948.01	1047.2
TCGA-J2-8194	724	Alive	728.74	High	RNAseqV260	119.69	630.25	749.94
TCGA-99-8033	656	Dead	730.86	High	RNAseqV261	-311.45	1082.74	771.29
TCGA-78-7153	3635	Alive	739.33	High	RNAseqV262	-774.99	31.06	-743.93
TCGA-95-A4VK	651	Alive	743.29	High	RNAseqV263	-519.51	707.03	187.52
TCGA-50-6597	1268	Dead	745.52	High	RNAseqV264	-461.69	1239.12	777.43
TCGA-50-8457	1125	Alive	745.67	High	RNAseqV265	665.15	1706.71	2371.86
TCGA-86-A4P7	415	Alive	747.15	High	RNAseqV266	468.31	1483.82	1952.13
TCGA-93-A4JN	718	Alive	747.69	High	RNAseqV267	173.2	727.37	900.57
TCGA-44-6777	987	Dead	758.55	High	RNAseqV268	1986.65	2264.99	4251.64
TCGA-86-8673	862	Alive	758.95	High	RNAseqV269	-138.92	521.22	382.3
TCGA-93-8067	186	Alive	760.8	High	RNAseqV270	-717.86	45.21	-672.65
TCGA-67-6215	174	Alive	762.72	High	RNAseqV271	-825.59	693.22	-132.37
TCGA-05-5429	275	Dead	764.89	High	RNAseqV272	-495.96	-66.98	-562.94
TCGA-05-4417	455	Alive	769.44	High	RNAseqV273	1292.02	1580.98	2873
TCGA-86-7701	947	Alive	771.32	High	RNAseqV274	561.46	1485.1	2046.56
TCGA-05-4397	731	Dead	774.16	High	RNAseqV275	-688.16	463.66	-224.5
TCGA-05-4426	791	Alive	775.69	High	RNAseqV276	-590.25	695.94	105.69
TCGA-97-8552	626	Alive	788.4	High	RNAseqV277	-56.58	1425.01	1368.43
TCGA-97-A4M7	629	Alive	789.86	High	RNAseqV278	351.63	1686.79	2038.42
TCGA-44-5643	1013	Alive	798.87	High	RNAseqV279	-1181.08	412.41	-768.67
TCGA-05-4249	1523	Alive	803.92	High	RNAseqV280	-0.14	1033.35	1033.21
TCGA-05-4389	1369	Alive	812.08	High	RNAseqV281	-397.74	1456.58	1058.84
TCGA-62-A46Y	414	Dead	820.54	High	RNAseqV282	-332.99	1483.53	1150.54
TCGA-50-5049	3094	Alive	824.22	High	RNAseqV283	1639.69	2846.07	4485.76
TCGA-91-8499	36	Alive	830.01	High	RNAseqV284	-485.42	399.84	-85.58
TCGA-50-5931	434	Dead	830.18	High	RNAseqV285	-593.62	-703.47	-1297.09
TCGA-86-8074	24	Alive	833.07	High	RNAseqV286	639.36	867.19	1506.55
TCGA-97-7552	1932	Alive	843.1	High	RNAseqV287	311.03	2267.1	2578.13
TCGA-55-A48X	689	Alive	847.51	High	RNAseqV288	86.77	1495.84	1582.61
TCGA-78-7536	244	Dead	861.37	High	RNAseqV289	-511.46	653.59	142.13
TCGA-78-7159	1974	Alive	865.56	High	RNAseqV290	-92.51	104.02	11.51
TCGA-L9-A743	664	Alive	868.74	High	RNAseqV291	601.71	1926.79	2528.5
TCGA-50-5072	250	Dead	869.75	High	RNAseqV292	-172.59	86.92	-85.67
TCGA-55-6970	464	Dead	874.08	High	RNAseqV293	-108.48	1165.87	1057.39
TCGA-44-7659	691	Alive	878.18	High	RNAseqV294	-593.67	614.81	21.14
TCGA-91-A4BD	603	Alive	883.69	High	RNAseqV295	707.39	1485.39	2192.78
TCGA-97-8176	468	Dead	885.97	High	RNAseqV296	-468.26	528.15	59.89
TCGA-86-7714	625	Dead	892.86	High	RNAseqV297	-56.39	860.95	804.56
TCGA-55-6971	1400	Alive	899.31	High	RNAseqV298	590.76	2188.12	2778.88
TCGA-MP-A4T6	1790	Dead	900.98	High	RNAseqV299	-1165.17	843.52	-321.65
TCGA-97-A4M0	652	Alive	903.27	High	RNAseqV300	-353.83	1550.94	1197.11
TCGA-86-7953	997	Alive	914.1	High	RNAseqV301	32.37	1306.8	1339.17
TCGA-55-6642	2449	Alive	920.05	High	RNAseqV302	1331.89	1015.45	2347.34
TCGA-71-6725	256	Alive	921.1	High	RNAseqV303	-953.41	141.19	-812.22
TCGA-55-6982	995	Dead	923.72	High	RNAseqV304	904.48	1098.55	2003.03
TCGA-44-2666	97	Dead	929.62	High	RNAseqV305	-715.25	135.45	-579.8
TCGA-05-4384	426	Alive	930.36	High	RNAseqV306	-75.43	767.77	692.34
TCGA-55-8621	515	Alive	932.64	High	RNAseqV307	979.96	2115.34	3095.3
TCGA-97-A4M1	601	Alive	934.89	High	RNAseqV308	-62.73	1148.37	1085.64
TCGA-97-8174	164	Dead	935.18	High	RNAseqV309	759.14	1072.77	1831.91
TCGA-67-3773	427	Alive	936.28	High	RNAseqV310	422.7	1548.55	1971.25
TCGA-97-7937	564	Alive	936.91	High	RNAseqV311	-299.04	-38.36	-337.4
TCGA-86-A4P8	805	Alive	937.1	High	RNAseqV312	914.62	2466.21	3380.83
TCGA-67-3770	610	Alive	938.9	High	RNAseqV313	-189.5	1238.99	1049.49
TCGA-78-7535	949	Dead	941.77	High	RNAseqV314	-226	1204.4	978.4
TCGA-86-8278	944	Alive	943.28	High	RNAseqV315	381.27	731.87	1113.14
TCGA-44-6775	705	Alive	951.03	High	RNAseqV316	1357.55	1481.59	2839.14
TCGA-64-5774	2676	Alive	956.01	High	RNAseqV317	-692.62	-529.23	-1221.85
TCGA-78-7150	666	Dead	967.87	High	RNAseqV318	-67.35	-407.19	-474.54
TCGA-73-4659	711	Dead	985.65	High	RNAseqV319	435.09	698.1	1133.19
TCGA-55-A491	626	Alive	991	High	RNAseqV320	122.44	1166.68	1289.12
TCGA-64-1680	1126	Alive	991.78	High	RNAseqV321	-915.82	226.42	-689.4
TCGA-97-7941	484	Alive	1001.11	High	RNAseqV322	5.96	697.48	703.44
TCGA-69-7761	186	Alive	1016.19	High	RNAseqV323	373.6	1822.97	2196.57
TCGA-93-7347	683	Alive	1017.09	High	RNAseqV324	874	2212.91	3086.91
TCGA-50-6673	22	Dead	1027.48	High	RNAseqV325	265.73	552.94	818.67
TCGA-55-8090	598	Dead	1033.13	High	RNAseqV326	-43.21	771.29	728.08
TCGA-49-4490	385	Dead	1036.23	High	RNAseqV327	69.22	422.16	491.38
TCGA-J2-A4AE	1079	Alive	1046.1	High	RNAseqV328	-605.53	1057.3	451.77
TCGA-62-8394	139	Dead	1047.09	High	RNAseqV329	-517.26	375.35	-141.91
TCGA-91-6831	310	Alive	1061.93	High	RNAseqV330	623.64	675.8	1299.44
TCGA-55-A492	596	Alive	1073.92	High	RNAseqV331	-782.79	173.43	-609.36
TCGA-55-7284	243	Dead	1073.99	High	RNAseqV332	203.86	1150.73	1354.59
TCGA-38-A44F	133	Alive	1094.18	High	RNAseqV333	426.69	1875.62	2302.31
TCGA-49-AARN	1135	Dead	1096.99	High	RNAseqV334	-334.94	559.96	225.02
TCGA-49-4510	896	Dead	1111.11	High	RNAseqV335	-383.28	134.65	-248.63
TCGA-93-7348	531	Alive	1133.99	High	RNAseqV336	423.65	737.06	1160.71
TCGA-55-8087	462	Alive	1138.9	High	RNAseqV337	-375.95	283.83	-92.12
TCGA-73-4675	922	Dead	1142.8	High	RNAseqV338	174.63	381.76	556.39
TCGA-MP-A4SW	1778	Dead	1161.66	High	RNAseqV339	-55.39	1282.55	1227.16
TCGA-05-4402	244	Dead	1168.46	High	RNAseqV340	208.5	848.38	1056.88
TCGA-86-7713	1157	Alive	1171.16	High	RNAseqV341	-1116.3	-568.26	-1684.56
TCGA-44-2655	1324	Alive	1174.16	High	RNAseqV342	-437.38	861.14	423.76
TCGA-69-8254	409	Alive	1180.44	High	RNAseqV343	-565.74	1026.02	460.28
TCGA-62-8395	1216	Alive	1187.77	High	RNAseqV344	286.13	175.31	461.44
TCGA-50-5942	1847	Alive	1223	High	RNAseqV345	-30.52	501.69	471.17
TCGA-55-7914	187	Dead	1227.89	High	RNAseqV346	-133.73	755.31	621.58
TCGA-78-7152	1215	Dead	1233.98	High	RNAseqV347	-289.63	980.35	690.72
TCGA-4B-A93V	300	Dead	1234.02	High	RNAseqV348	-899.27	386.93	-512.34
TCGA-44-6776	2616	Alive	1255.74	High	RNAseqV349	-897.75	-274.42	-1172.17
TCGA-97-8171	568	Alive	1269.48	High	RNAseqV350	-1263.52	-404.22	-1667.74
TCGA-97-A4M3	540	Alive	1288.32	High	RNAseqV351	-96.53	-49.79	-146.32
TCGA-49-4486	2318	Dead	1289.4	High	RNAseqV352	-1555.62	-260.68	-1816.3
TCGA-MP-A4T7	167	Dead	1307.01	High	RNAseqV353	-689.28	760.09	70.81
