# Supplementary material for: A Novel Role of Arrhythmia-Related Gene KCNQ1 Revealed by Multi-Omic Analysis: Theragnostic Value and Potential Mechanisms in Lung Adenocarcinoma
Source: Int J Mol Sci. 2022 Feb 18;23(4):2279. doi: 10.3390/ijms23042279 (PMC8874518; doi:10.3390/ijms23042279)
Supplement: Supplementary file 1 [file ijms-23-02279-s001.zip › ijms-1595505-supplementary/#Suppl File S2_LinkedOmics analysis of KCNQ1 co-expressed genes.xlsx]

## Sheet: lo_result_103441
Query	Statistic	P-value	FDR (BH)	Event_SD	Event_TD
A1BG	-0.10786	0.0143277	0.0281573	515	515
A1CF	0.0135844	0.758429	0.814851	515	127
A2BP1	0.0961694	0.0290956	0.0525969	515	219
A2LD1	0.0884639	0.0447898	0.0766882	515	515
A2ML1	0.0406269	0.357515	0.449407	515	372
A2M	0.310436	5.73614e-13	7.66403e-12	515	515
A4GALT	0.00514241	0.907322	0.931748	515	515
A4GNT	0.18234	3.14292e-05	0.00011222	515	409
AAA1	-0.00598546	0.892214	0.919873	515	158
AAAS	-0.0114054	0.796246	0.844956	515	515
AACSL	-0.0591107	0.180458	0.25396	515	339
AACS	-0.0439365	0.31967	0.409142	515	515
AADACL2	0.0633413	0.151176	0.218817	515	66
AADACL3	-0.0962829	0.0289053	0.0523049	515	25
AADACL4	0.0464063	0.293198	0.380956	515	93
AADAC	0.253265	5.58146e-09	3.9561e-08	515	493
AADAT	0.215468	7.97575e-07	3.85816e-06	515	515
AAGAB	-0.102002	0.0206014	0.0387522	515	515
AAK1	-0.0240608	0.585906	0.668098	515	515
AAMP	0.0871856	0.0479833	0.0814514	515	515
AANAT	-0.0176977	0.688655	0.757079	515	333
AARS2	-0.00902091	0.838179	0.877782	515	515
AARSD1	-0.0927683	0.0353197	0.0624146	515	515
AARS	-0.0132085	0.764914	0.819879	515	515
AASDHPPT	-0.18618	2.11813e-05	7.80984e-05	515	515
AASDH	0.00117558	0.978768	0.984531	515	515
AASS	0.304597	1.61593e-12	2.01989e-11	515	515
AATF	-0.255177	4.24551e-09	3.07907e-08	515	515
AATK	0.41462	8.1643e-23	4.85679e-21	515	515
ABAT	0.193456	9.80697e-06	3.87778e-05	515	515
ABCA10	0.286206	3.63571e-11	3.65546e-10	515	511
ABCA11P	-0.144546	0.00100329	0.00259899	515	515
ABCA12	-0.0090067	0.83843	0.877962	515	509
ABCA13	0.172435	8.3833e-05	0.000274024	515	513
ABCA17P	-0.12402	0.00482454	0.0106509	515	499
ABCA1	0.0039408	0.928912	0.947978	515	515
ABCA2	0.191024	1.27273e-05	4.91962e-05	515	515
ABCA3	0.349818	2.85806e-16	6.43322e-15	515	515
ABCA4	-0.091346	0.0382405	0.0669486	515	514
ABCA5	0.170752	9.85213e-05	0.00031762	515	515
ABCA6	0.215395	8.04557e-07	3.88723e-06	515	515
ABCA7	0.198652	5.55821e-06	2.29635e-05	515	515
ABCA8	0.363393	1.60031e-17	4.40591e-16	515	513
ABCA9	0.229379	1.41625e-07	7.86773e-07	515	515
ABCB10	-0.0519404	0.239337	0.321778	515	515
ABCB11	0.0641419	0.146065	0.212532	515	342
ABCB1	0.0784311	0.0753545	0.120843	515	515
ABCB4	0.190317	1.37204e-05	5.26682e-05	515	515
ABCB5	0.102525	0.0199571	0.0377034	515	348
ABCB6	0.0134402	0.760916	0.81682	515	515
ABCB7	-0.106201	0.0159071	0.0308903	515	515
ABCB8	0.0448272	0.309948	0.398716	515	515
ABCB9	-0.0495088	0.262079	0.347376	515	515
ABCC10	0.0713264	0.105926	0.161807	515	515
ABCC11	-0.0143999	0.744418	0.803338	515	457
ABCC12	0.202707	3.53162e-06	1.52035e-05	515	286
ABCC13	0.172418	8.3974e-05	0.00027435	515	367
ABCC1	-0.0869208	0.0486683	0.082481	515	515
ABCC2	-0.148104	0.000747718	0.00199249	515	515
ABCC3	0.102222	0.0203285	0.0383163	515	515
ABCC4	0.172168	8.60163e-05	0.000280518	515	515
ABCC5	-0.0369506	0.40271	0.495498	515	515
ABCC6P1	0.219018	5.18605e-07	2.60188e-06	515	507
ABCC6P2	0.289433	2.13959e-11	2.24376e-10	515	514
ABCC6	0.406481	6.54397e-22	3.37115e-20	515	515
ABCC8	0.196508	7.03843e-06	2.85017e-05	515	414
ABCC9	0.231075	1.13834e-07	6.46215e-07	515	515
ABCD1	0.0539654	0.221487	0.302066	515	515
ABCD2	0.0278692	0.528015	0.615751	515	514
ABCD3	0.114756	0.00914671	0.0188634	515	515
ABCD4	0.128357	0.00352405	0.00805375	515	515
ABCE1	-0.459192	3.17709e-28	4.20554e-26	515	515
ABCF1	-0.115304	0.00881785	0.0182549	515	515
ABCF2	-0.407541	5.00591e-22	2.64005e-20	515	515
ABCF3	-0.123665	0.00494811	0.0108936	515	515
ABCG1	0.252926	5.85792e-09	4.13446e-08	515	515
ABCG2	0.016008	0.717039	0.781087	515	515
ABCG4	-0.0585843	0.184377	0.258565	515	494
ABCG5	0.0196705	0.656065	0.730065	515	391
ABCG8	-0.0298198	0.499533	0.588788	515	138
ABHD10	-0.198595	5.59365e-06	2.30948e-05	515	515
ABHD11	-0.0128701	0.770768	0.824208	515	515
ABHD12B	0.0710203	0.107436	0.163826	515	461
ABHD12	-0.0302149	0.493864	0.58331	515	515
ABHD13	0.0355171	0.42122	0.513777	515	515
ABHD14A	0.410779	2.19593e-22	1.22262e-20	515	515
ABHD14B	0.245149	1.74016e-08	1.13077e-07	515	515
ABHD15	0.134626	0.00220108	0.00528853	515	515
ABHD1	-0.0980169	0.0261275	0.0478853	515	506
ABHD2	0.227543	1.79066e-07	9.78451e-07	515	515
ABHD3	-0.108498	0.0137589	0.0271859	515	515
ABHD4	-0.0787027	0.0743462	0.119399	515	515
ABHD5	-0.219881	4.66545e-07	2.36024e-06	515	515
ABHD6	0.129525	0.003233	0.007456	515	515
ABHD8	0.0369485	0.402736	0.4955	515	515
ABI1	-0.0951093	0.030926	0.0555191	515	515
ABI2	-0.0903728	0.0403549	0.0700813	515	515
ABI3BP	0.246118	1.52254e-08	1.00107e-07	515	515
ABI3	0.0966302	0.0283295	0.0513699	515	515
ABL1	0.125977	0.00419191	0.00939942	515	515
ABL2	-0.172189	8.58487e-05	0.000280108	515	515
ABLIM1	0.230708	1.19363e-07	6.74155e-07	515	515
ABLIM2	0.366779	7.6299e-18	2.17866e-16	515	515
ABLIM3	0.0508197	0.24964	0.33355	515	515
ABO	0.309718	6.52365e-13	8.624e-12	515	511
ABP1	0.378454	5.54359e-19	1.88124e-17	515	515
ABRA	0.128272	0.0035461	0.00809867	515	350
ABR	0.219913	4.64752e-07	2.35355e-06	515	515
ABT1	-0.106627	0.015487	0.0301681	515	515
ABTB1	0.35732	5.91131e-17	1.49374e-15	515	515
ABTB2	-0.132416	0.00260426	0.00614713	515	515
ACAA1	0.323178	5.52141e-14	8.78678e-13	515	515
ACAA2	0.0967016	0.0282123	0.0511853	515	515
ACACA	0.0280505	0.525334	0.613161	515	515
ACACB	0.386242	9.08166e-20	3.4642e-18	515	515
ACAD10	0.247477	1.26106e-08	8.40763e-08	515	515
ACAD11	0.0595245	0.177421	0.250408	515	515
ACAD8	0.132692	0.00255042	0.00603003	515	515
ACAD9	-0.102949	0.0194483	0.0368642	515	515
ACADL	0.405329	8.74318e-22	4.4131e-20	515	496
ACADM	0.0875846	0.0469667	0.0799771	515	515
ACADSB	0.385854	9.94858e-20	3.77329e-18	515	515
ACADS	0.37178	2.51428e-18	7.68431e-17	515	515
ACADVL	0.214449	9.01298e-07	4.31604e-06	515	515
ACAN	-0.0598919	0.174756	0.247258	515	513
ACAP1	0.114369	0.00938616	0.0193074	515	515
ACAP2	-0.237094	5.17227e-08	3.12039e-07	515	515
ACAP3	0.113231	0.0101217	0.0206589	515	515
ACAT1	0.185453	2.28394e-05	8.36412e-05	515	515
ACAT2	-0.140791	0.00135882	0.00342411	515	515
ACBD3	-0.0387426	0.380268	0.473069	515	515
ACBD4	0.236375	5.69011e-08	3.40827e-07	515	515
ACBD5	-0.0633204	0.151311	0.218969	515	515
ACBD6	-0.052451	0.234743	0.31651	515	515
ACBD7	-0.152632	0.000509446	0.00141134	515	515
ACCN1	0.0118237	0.788946	0.838979	515	467
ACCN2	-0.0340563	0.440584	0.532817	515	515
ACCN3	-0.0798778	0.0701089	0.113469	515	512
ACCN4	-0.0574696	0.192883	0.268908	515	458
ACCN5	0.0301561	0.494706	0.584028	515	140
ACCSL	0.117087	0.00781831	0.0163876	515	51
ACCS	0.349463	3.07611e-16	6.89297e-15	515	515
ACD	-0.113402	0.0100079	0.0204453	515	515
ACE2	0.369955	3.77876e-18	1.11915e-16	515	514
ACER1	0.0765075	0.0828195	0.131037	515	203
ACER2	0.0505989	0.251705	0.335764	515	515
ACER3	-0.128803	0.00341028	0.00782243	515	515
ACE	0.256931	3.29598e-09	2.42563e-08	515	515
ACHE	0.146677	0.000841991	0.00221882	515	515
ACIN1	0.0759168	0.0852282	0.13424	515	515
ACLY	-0.333017	8.38517e-15	1.52228e-13	515	515
ACMSD	0.0726563	0.0995572	0.153463	515	402
ACN9	-0.206839	2.2036e-06	9.86904e-06	515	515
ACO1	0.032952	0.455556	0.54705	515	515
ACO2	0.154964	0.000416347	0.00117791	515	515
ACOT11	0.0245283	0.578645	0.661365	515	515
ACOT12	-0.0934356	0.0340162	0.0603614	515	97
ACOT13	-0.0250573	0.570478	0.654013	515	515
ACOT1	0.124519	0.00465561	0.0103304	515	515
ACOT2	0.0519804	0.238975	0.321409	515	515
ACOT4	-0.115696	0.00858877	0.0178379	515	515
ACOT6	-0.128927	0.00337934	0.00775857	515	441
ACOT7	-0.154084	0.000449441	0.00126066	515	515
ACOT8	0.00686104	0.876565	0.9083	515	515
ACOT9	-0.123881	0.00487282	0.010748	515	515
ACOX1	0.0427148	0.333324	0.423661	515	515
ACOX2	0.32562	3.48085e-14	5.72636e-13	515	515
ACOX3	0.2002	4.67956e-06	1.96667e-05	515	515
ACOXL	0.3729	1.95536e-18	6.1356e-17	515	511
ACP1	-0.216164	7.33477e-07	3.56882e-06	515	515
ACP2	0.12167	0.00569761	0.0123278	515	515
ACP5	0.131933	0.00270089	0.00635571	515	515
ACP6	0.0700966	0.112098	0.169898	515	515
ACPL2	-0.0207336	0.638764	0.714432	515	515
ACPP	0.129874	0.00315042	0.00728827	515	515
ACPT	-0.0637504	0.148547	0.215641	515	112
ACRBP	-0.000653616	0.988194	0.991369	515	515
ACRC	-0.11755	0.00757598	0.0159365	515	515
ACRV1	-0.227924	1.70595e-07	9.35487e-07	515	381
ACR	0.0135393	0.759207	0.815336	515	456
ACSBG1	0.265011	1.0026e-09	7.99362e-09	515	508
ACSBG2	-0.103059	0.0193186	0.0366565	515	393
ACSF2	0.0551848	0.211207	0.290256	515	515
ACSF3	0.282955	6.16037e-11	5.97156e-10	515	515
ACSL1	0.132147	0.00265755	0.00626184	515	515
ACSL3	0.0162019	0.713761	0.778322	515	515
ACSL4	-0.0427859	0.33252	0.422907	515	515
ACSL5	0.371977	2.40573e-18	7.3978e-17	515	515
ACSL6	-0.0899524	0.0412984	0.0715004	515	506
ACSM1	0.249962	8.909e-09	6.07137e-08	515	505
ACSM2A	0.0283902	0.520328	0.608192	515	123
ACSM2B	-0.0144544	0.743484	0.802547	515	86
ACSM3	0.352935	1.4924e-16	3.53018e-15	515	515
ACSM4	-0.084472	0.0553978	0.0923513	515	55
ACSM5	0.210344	1.46583e-06	6.76559e-06	515	494
ACSS1	0.455417	9.81407e-28	1.16764e-25	515	515
ACSS2	0.250809	7.90725e-09	5.45e-08	515	515
ACSS3	0.18876	1.61738e-05	6.1193e-05	515	515
ACTA1	-0.0681524	0.122428	0.183111	515	501
ACTA2	0.0268823	0.542734	0.62877	515	515
ACTBL2	-0.129223	0.00330618	0.00760897	515	462
ACTB	-0.21376	9.78532e-07	4.65688e-06	515	515
ACTC1	0.0405196	0.358787	0.45058	515	441
ACTG1	-0.280705	8.83919e-11	8.29863e-10	515	515
ACTG2	0.117618	0.00754054	0.0158703	515	515
ACTL6A	-0.362646	1.88247e-17	5.11234e-16	515	515
ACTL6B	-0.151672	0.000553134	0.0015214	515	66
ACTL7A	0.070677	0.109151	0.166061	515	62
ACTL7B	0.0125003	0.777177	0.829244	515	131
ACTL8	-0.172897	8.01806e-05	0.000263594	515	261
ACTL9	-0.0883241	0.0451301	0.0772179	515	45
ACTN1	-0.179699	4.10418e-05	0.000143317	515	515
ACTN2	0.22781	1.73087e-07	9.48371e-07	515	500
ACTN3	-0.102814	0.0196088	0.0371226	515	400
ACTN4	-0.0209691	0.634958	0.71141	515	515
ACTR10	-0.102545	0.0199332	0.0376619	515	515
ACTR1A	0.0779124	0.0773113	0.123495	515	515
ACTR1B	0.207075	2.14435e-06	9.61879e-06	515	515
ACTR2	-0.234711	7.08651e-08	4.17463e-07	515	515
ACTR3B	-0.190729	1.3133e-05	5.06184e-05	515	515
ACTR3C	0.253086	5.72628e-09	4.05014e-08	515	515
ACTR3	-0.3481	4.07572e-16	9.05171e-15	515	515
ACTR5	-0.177285	5.22013e-05	0.00017842	515	515
ACTR6	-0.257109	3.21212e-09	2.37177e-08	515	515
ACTR8	-0.0369517	0.402697	0.495498	515	515
ACTRT1	-0.0839841	0.0568272	0.0944445	515	60
ACTRT2	-0.0150078	0.734028	0.795045	515	14
ACVR1B	0.197258	6.48273e-06	2.63797e-05	515	515
ACVR1C	-0.163767	0.00018946	0.000576572	515	513
ACVR1	-0.03363	0.446331	0.538301	515	515
ACVR2A	0.214719	8.72568e-07	4.1885e-06	515	515
ACVR2B	-0.0356794	0.4191	0.511665	515	515
ACVRL1	0.230637	1.20461e-07	6.79394e-07	515	515
ACY1	0.15265	0.000508669	0.00140991	515	515
ACY3	0.218406	5.58822e-07	2.78756e-06	515	514
ACYP1	-0.182913	2.96476e-05	0.000106391	515	515
ACYP2	0.259721	2.1952e-09	1.66266e-08	515	515
ADAD1	-0.107299	0.0148455	0.0290373	515	21
ADAD2	0.00356436	0.935687	0.953237	515	349
ADAL	0.0131639	0.765685	0.820485	515	515
ADAM10	-0.170691	9.90967e-05	0.000319218	515	515
ADAM11	-0.184815	2.43948e-05	8.88489e-05	515	507
ADAM12	-0.29279	1.22349e-11	1.34221e-10	515	515
ADAM15	0.0537289	0.223521	0.304341	515	515
ADAM17	-0.402613	1.72474e-21	8.44956e-20	515	515
ADAM18	-0.0635317	0.149948	0.217368	515	49
ADAM19	-0.0935997	0.0337021	0.0599109	515	515
ADAM20	0.0086891	0.844053	0.882602	515	411
ADAM21P1	-0.138694	0.00160457	0.00397522	515	342
ADAM21	-0.188298	1.69782e-05	6.397e-05	515	475
ADAM22	-0.170659	9.9405e-05	0.000320108	515	510
ADAM23	-0.0191519	0.664572	0.737601	515	506
ADAM28	0.150959	0.000587772	0.00160673	515	515
ADAM29	0.0779911	0.077012	0.123106	515	408
ADAM2	-0.0434932	0.324582	0.414394	515	102
ADAM30	-0.0318363	0.470967	0.561977	515	23
ADAM32	-0.00204255	0.963119	0.973345	515	487
ADAM33	0.189219	1.54105e-05	5.85267e-05	515	515
ADAM3A	-0.0577767	0.190511	0.265954	515	25
ADAM5P	-0.125169	0.00444336	0.00990674	515	20
ADAM6	0.184081	2.63065e-05	9.51872e-05	515	515
ADAM7	0.019006	0.666974	0.739569	515	42
ADAM8	0.0755864	0.0865998	0.136082	515	515
ADAM9	-0.153058	0.000491124	0.00136756	515	515
ADAMDEC1	-0.150601	0.000605927	0.00165251	515	514
ADAMTS10	0.163191	0.000199724	0.000605137	515	515
ADAMTS12	-0.130849	0.00292974	0.00683709	515	514
ADAMTS13	0.1044	0.0177914	0.0341183	515	515
ADAMTS14	0.0231806	0.599692	0.680364	515	515
ADAMTS15	0.137328	0.00178585	0.00437718	515	504
ADAMTS16	-0.0671559	0.128003	0.190083	515	512
ADAMTS17	0.269763	4.88526e-10	4.09575e-09	515	515
ADAMTS18	-0.0691094	0.117254	0.176612	515	497
ADAMTS19	0.0876212	0.0468744	0.0798585	515	196
ADAMTS1	0.0928177	0.0352218	0.0622525	515	515
ADAMTS20	-0.20964	1.59167e-06	7.30019e-06	515	221
ADAMTS2	-0.0745606	0.0909723	0.141937	515	515
ADAMTS3	-0.132929	0.00250495	0.00593164	515	515
ADAMTS4	-0.221474	3.83432e-07	1.96908e-06	515	515
ADAMTS5	-0.187919	1.76672e-05	6.63659e-05	515	515
ADAMTS6	-0.137507	0.00176112	0.00432395	515	515
ADAMTS7	0.157689	0.000327729	0.000950194	515	515
ADAMTS8	0.416213	5.39656e-23	3.27439e-21	515	514
ADAMTS9	0.0385347	0.382832	0.475578	515	515
ADAMTSL1	-0.0548627	0.213889	0.293244	515	515
ADAMTSL2	0.331532	1.1193e-14	1.99399e-13	515	515
ADAMTSL3	0.330566	1.34939e-14	2.35838e-13	515	515
ADAMTSL4	0.00734599	0.867918	0.901473	515	515
ADAMTSL5	-0.0690919	0.117347	0.176699	515	515
ADAP1	0.232178	9.86734e-08	5.66423e-07	515	515
ADAP2	-0.0515469	0.24292	0.325893	515	515
ADARB1	0.154405	0.000437115	0.00122936	515	515
ADARB2	0.196153	7.31772e-06	2.95369e-05	515	424
ADAR	-0.146956	0.0008227	0.00217285	515	515
ADAT1	-0.0892801	0.0428457	0.0738848	515	515
ADAT2	0.0269345	0.54195	0.62819	515	515
ADAT3	0.0563557	0.201666	0.279172	515	515
ADA	-0.181754	3.33582e-05	0.00011862	515	515
ADCK1	0.174661	6.75597e-05	0.000225779	515	515
ADCK2	-0.0685713	0.120141	0.180311	515	515
ADCK4	0.244134	2.00059e-08	1.28578e-07	515	515
ADCK5	0.147879	0.000761892	0.00202617	515	515
ADCY10	-0.0404961	0.359067	0.450903	515	393
ADCY1	0.0875266	0.0471134	0.0801721	515	515
ADCY2	0.259168	2.38026e-09	1.78994e-08	515	503
ADCY3	-0.19738	6.39642e-06	2.60762e-05	515	515
ADCY4	0.236054	5.93656e-08	3.54643e-07	515	515
ADCY5	0.112883	0.0103564	0.0211014	515	513
ADCY6	0.263776	1.20565e-09	9.47643e-09	515	515
ADCY7	0.0967139	0.0281922	0.0511592	515	515
ADCY8	0.0129172	0.769952	0.823557	515	276
ADCY9	0.252946	5.84158e-09	4.12706e-08	515	515
ADCYAP1R1	0.170273	0.000103129	0.00033098	515	280
ADCYAP1	-0.0050548	0.908894	0.932918	515	494
ADC	0.153814	0.000460071	0.00128722	515	515
ADD1	0.240804	3.14706e-08	1.9645e-07	515	515
ADD2	0.10807	0.0141379	0.0278507	515	512
ADD3	-0.0753086	0.0877669	0.137591	515	515
ADH1A	0.36934	4.33225e-18	1.2753e-16	515	453
ADH1B	0.390366	3.41579e-20	1.37929e-18	515	509
ADH1C	0.380074	3.81975e-19	1.32781e-17	515	506
ADH4	0.145922	0.000896157	0.00234824	515	300
ADH5	0.0419768	0.341752	0.432338	515	515
ADH6	0.262761	1.40215e-09	1.09008e-08	515	453
ADH7	0.13945	0.00151164	0.00376506	515	375
ADHFE1	0.336278	4.42181e-15	8.42547e-14	515	515
ADI1	0.205299	2.62984e-06	1.15859e-05	515	515
ADIG	-0.0353278	0.423701	0.516335	515	17
ADIPOQ	-0.0938064	0.0333099	0.0592822	515	94
ADIPOR1	0.166409	0.000148403	0.000461177	515	515
ADIPOR2	-0.0681679	0.122343	0.183038	515	515
ADK	-0.158046	0.000317503	0.000924738	515	515
ADM2	0.180709	3.70744e-05	0.000130603	515	515
ADM	-0.251572	7.09905e-09	4.95101e-08	515	515
ADNP2	-0.190485	1.34778e-05	5.18265e-05	515	515
ADNP	-0.142369	0.00119721	0.00305579	515	515
ADORA1	0.0467883	0.289237	0.376654	515	515
ADORA2A	0.139515	0.00150379	0.00374879	515	515
ADORA2B	-0.112731	0.0104605	0.0212939	515	515
ADORA3	0.0616913	0.162134	0.232078	515	515
ADO	-0.0283312	0.521196	0.609007	515	515
ADPGK	-0.00730567	0.868636	0.902125	515	515
ADPRHL1	0.106024	0.0160834	0.0311839	515	515
ADPRHL2	0.0231371	0.600377	0.680831	515	515
ADPRH	0.226474	2.05072e-07	1.10544e-06	515	515
ADRA1A	0.279849	1.01326e-10	9.41129e-10	515	341
ADRA1B	0.0631437	0.152458	0.220501	515	513
ADRA1D	0.244591	1.87898e-08	1.21308e-07	515	501
ADRA2A	0.314059	2.98217e-13	4.18299e-12	515	515
ADRA2B	0.0538756	0.222257	0.303013	515	509
ADRA2C	0.26542	9.42921e-10	7.5479e-09	515	512
ADRB1	0.125383	0.00437546	0.00976842	515	508
ADRB2	0.29972	3.77108e-12	4.43912e-11	515	515
ADRB3	0.156314	0.00036999	0.00106057	515	438
ADRBK1	0.040376	0.360494	0.452298	515	515
ADRBK2	0.214133	9.35975e-07	4.46818e-06	515	515
ADRM1	-0.0531862	0.228239	0.309501	515	515
ADSL	-0.243676	2.13005e-08	1.36449e-07	515	515
ADSSL1	0.198777	5.48202e-06	2.26816e-05	515	515
ADSS	-0.127422	0.003774	0.00855464	515	515
AEBP1	0.00485096	0.912553	0.935582	515	515
AEBP2	-0.106508	0.0156036	0.0303715	515	515
AEN	0.0444248	0.314316	0.403437	515	515
AES	0.277068	1.57357e-10	1.41934e-09	515	515
AFAP1L1	0.032925	0.455926	0.547428	515	515
AFAP1L2	-0.0808063	0.0669026	0.108834	515	515
AFAP1	-0.0949446	0.0312192	0.0559724	515	515
AFARP1	-0.0209994	0.634468	0.711059	515	463
AFF1	0.0368272	0.404284	0.49719	515	515
AFF2	0.190793	1.30434e-05	5.03205e-05	515	514
AFF3	0.442725	3.93186e-26	3.72464e-24	515	515
AFF4	0.067787	0.12445	0.185607	515	515
AFG3L1	0.0930659	0.0347333	0.0614925	515	515
AFG3L2	0.0196953	0.655659	0.729735	515	515
AFMID	0.0614266	0.163947	0.23422	515	515
AFM	-0.0818742	0.0633645	0.103882	515	67
AFP	-0.0517592	0.240983	0.32375	515	197
AFTPH	0.0969465	0.0278137	0.0505815	515	515
AG2	0.350833	2.315e-16	5.31253e-15	515	515
AGAP11	0.20231	3.69332e-06	1.58451e-05	515	513
AGAP1	0.0726654	0.0995147	0.153409	515	515
AGAP2	0.120556	0.00615899	0.013213	515	515
AGAP3	0.17715	5.2901e-05	0.000180657	515	515
AGAP4	0.131891	0.0027093	0.00637072	515	515
AGAP5	0.201982	3.83258e-06	1.63897e-05	515	515
AGAP6	0.077954	0.077153	0.12329	515	515
AGAP7	0.105158	0.016975	0.0327284	515	513
AGAP8	0.162991	0.000203422	0.000614944	515	515
AGA	0.289036	2.28455e-11	2.38079e-10	515	515
AGBL1	0.263261	1.30172e-09	1.01596e-08	515	293
AGBL2	0.115615	0.00863544	0.01792	515	512
AGBL3	-0.0346723	0.432357	0.5249	515	509
AGBL4	0.217437	6.28746e-07	3.09465e-06	515	436
AGBL5	-0.0583629	0.186044	0.260693	515	515
AGER	0.308464	8.15946e-13	1.06248e-11	515	515
AGFG1	-0.181036	3.58732e-05	0.000126729	515	515
AGFG2	0.264743	1.04354e-09	8.29027e-09	515	515
AGGF1	0.198726	5.51293e-06	2.27927e-05	515	515
AGK	-0.25823	2.72945e-09	2.03733e-08	515	515
AGL	-0.057742	0.190777	0.266289	515	515
AGMAT	-0.157896	0.00032178	0.000935009	515	515
AGPAT1	0.119828	0.00647814	0.0138265	515	515
AGPAT2	0.224368	2.67383e-07	1.41238e-06	515	515
AGPAT3	0.272692	3.11407e-10	2.69455e-09	515	515
AGPAT4	0.17309	7.86998e-05	0.000259109	515	515
AGPAT5	-0.0986315	0.0251998	0.0463837	515	515
AGPAT6	0.0803914	0.0683203	0.110861	515	515
AGPAT9	-0.105126	0.0170097	0.032767	515	515
AGPHD1	0.185435	2.28804e-05	8.37608e-05	515	514
AGPS	-0.321962	6.93697e-14	1.0875e-12	515	515
AGR2	0.29387	1.02057e-11	1.13455e-10	515	515
AGR3	0.376062	9.56785e-19	3.142e-17	515	511
AGRN	0.0706509	0.109282	0.16621	515	515
AGRP	0.206169	2.3802e-06	1.05935e-05	515	449
AGTPBP1	-0.0707701	0.108683	0.165413	515	515
AGTR1	0.175639	6.13925e-05	0.000206863	515	515
AGTR2	0.253547	5.36156e-09	3.81649e-08	515	459
AGTRAP	0.0623333	0.157801	0.22703	515	515
AGT	-0.0532892	0.227338	0.308509	515	515
AGXT2L1	0.228163	1.6546e-07	9.08827e-07	515	233
AGXT2L2	0.319811	1.03623e-13	1.57627e-12	515	515
AGXT2	0.00481064	0.913277	0.936098	515	98
AGXT	-0.0375331	0.395329	0.488391	515	138
AHCTF1	-0.18028	3.87148e-05	0.000135831	515	515
AHCYL1	0.034363	0.436477	0.52897	515	515
AHCYL2	0.438826	1.18469e-25	1.08622e-23	515	515
AHCY	-0.201039	4.26063e-06	1.80504e-05	515	515
AHDC1	0.0367098	0.405785	0.498606	515	515
AHI1	0.117258	0.00772805	0.0162274	515	515
AHNAK2	-0.142005	0.00123287	0.0031343	515	515
AHNAK	0.0754265	0.0872702	0.136952	515	515
AHRR	-0.0397226	0.368326	0.46039	515	514
AHR	-0.0737856	0.0943917	0.146483	515	515
AHSA1	-0.213992	9.51844e-07	4.5396e-06	515	515
AHSA2	0.0875807	0.0469767	0.0799872	515	515
AHSG	-0.109171	0.0131793	0.0261546	515	267
AHSP	0.0579338	0.189306	0.264587	515	224
AICDA	0.0802506	0.0688066	0.111578	515	429
AIDA	0.034583	0.433545	0.526182	515	515
AIF1L	0.0344265	0.43563	0.528168	515	515
AIF1	0.022922	0.60377	0.683826	515	515
AIFM1	0.166128	0.000152335	0.000472291	515	515
AIFM2	0.102647	0.0198102	0.0374578	515	515
AIFM3	-0.138291	0.00165626	0.00408964	515	514
AIG1	-0.083952	0.0569224	0.0945852	515	515
AIM1L	-0.225161	2.42059e-07	1.28712e-06	515	514
AIM1	-0.14892	0.000698282	0.00187245	515	515
AIM2	-0.205357	2.6125e-06	1.15247e-05	515	515
AIMP1	-0.193299	9.97398e-06	3.93914e-05	515	515
AIMP2	-0.210729	1.40096e-06	6.47904e-06	515	515
AIPL1	-0.089439	0.0424757	0.0733165	515	174
AIP	0.00177078	0.968023	0.976968	515	515
AIRE	0.134756	0.00217913	0.00523956	515	267
AJAP1	0.16607	0.000153162	0.000474562	515	495
AK1	0.382212	2.3297e-19	8.43588e-18	515	515
AK2	0.0354481	0.422124	0.514696	515	515
AK3L1	-0.241691	2.79102e-08	1.75596e-07	515	515
AK3	0.175414	6.27624e-05	0.000210981	515	515
AK5	-0.116797	0.0079736	0.0166923	515	448
AK7	0.228174	1.65241e-07	9.07872e-07	515	515
AKAP10	0.0160518	0.716297	0.780492	515	515
AKAP11	0.129991	0.00312314	0.00723269	515	515
AKAP12	-0.0959481	0.0294698	0.0532011	515	515
AKAP13	0.374407	1.39223e-18	4.43827e-17	515	515
AKAP14	0.190717	1.31494e-05	5.06514e-05	515	362
AKAP1	0.247151	1.31948e-08	8.77076e-08	515	515
AKAP2	0.0345154	0.434445	0.52705	515	515
AKAP3	0.106046	0.0160615	0.0311535	515	514
AKAP4	0.0682218	0.122047	0.182746	515	44
AKAP5	-0.258723	2.54019e-09	1.90305e-08	515	515
AKAP6	0.0385323	0.382862	0.475585	515	515
AKAP7	0.205139	2.67855e-06	1.17823e-05	515	515
AKAP8L	0.00779123	0.859992	0.895381	515	515
AKAP8	0.157175	0.000342971	0.000991937	515	515
AKAP9	0.0172938	0.695402	0.762881	515	515
AKD1	0.254016	5.01445e-09	3.58857e-08	515	515
AKIRIN1	-0.176379	5.70834e-05	0.000193653	515	515
AKIRIN2	-0.197516	6.30129e-06	2.57094e-05	515	515
AKNAD1	-0.126387	0.00406943	0.00915473	515	401
AKNA	0.213588	9.98842e-07	4.74225e-06	515	515
AKR1A1	0.027293	0.536584	0.623379	515	515
AKR1B10	-0.0253965	0.565271	0.649422	515	474
AKR1B15	-0.187182	1.90829e-05	7.10297e-05	515	381
AKR1B1	-0.100639	0.0223654	0.0417092	515	515
AKR1C1	0.0890954	0.0432793	0.0745233	515	515
AKR1C2	0.0425374	0.335338	0.425706	515	515
AKR1C3	0.0850536	0.0537333	0.0900118	515	515
AKR1C4	0.055086	0.212027	0.291071	515	249
AKR1CL1	-0.0176261	0.68985	0.757913	515	170
AKR1D1	-0.122075	0.00553752	0.0120347	515	254
AKR1E2	-0.106249	0.0158589	0.0308114	515	512
AKR7A2	0.101971	0.0206408	0.0388116	515	515
AKR7A3	0.0936511	0.0336043	0.0597582	515	513
AKR7L	0.142374	0.00119677	0.00305505	515	514
AKT1S1	-0.0507614	0.250184	0.334092	515	515
AKT1	0.264902	1.01902e-09	8.11159e-09	515	515
AKT2	-0.0939952	0.0329551	0.0587448	515	515
AKT3	-0.0379032	0.390683	0.483408	515	515
AKTIP	0.141412	0.00129296	0.00327177	515	515
ALAD	0.313367	3.38117e-13	4.69e-12	515	515
ALAS1	0.184638	2.48424e-05	9.02982e-05	515	515
ALAS2	0.117858	0.00741818	0.0156391	515	350
ALB	-0.0127351	0.773105	0.826177	515	439
ALCAM	0.169159	0.000114632	0.000364388	515	515
ALDH16A1	0.251455	7.21771e-09	5.018e-08	515	515
ALDH18A1	-0.0182858	0.678877	0.749375	515	515
ALDH1A1	0.198904	5.40525e-06	2.24057e-05	515	515
ALDH1A2	0.105982	0.0161261	0.0312547	515	515
ALDH1A3	-0.0381458	0.387656	0.480466	515	515
ALDH1B1	-0.304834	1.55016e-12	1.94383e-11	515	515
ALDH1L1	0.217905	5.94027e-07	2.93824e-06	515	504
ALDH1L2	-0.168466	0.000122381	0.000386681	515	515
ALDH2	0.472927	4.64885e-30	8.93472e-28	515	515
ALDH3A1	0.36582	9.41984e-18	2.64599e-16	515	512
ALDH3A2	0.415256	6.92231e-23	4.15505e-21	515	515
ALDH3B1	0.332994	8.42139e-15	1.52747e-13	515	515
ALDH3B2	0.041176	0.351048	0.442446	515	514
ALDH4A1	0.237701	4.7716e-08	2.89981e-07	515	515
ALDH5A1	0.278241	1.30758e-10	1.19288e-09	515	515
ALDH6A1	0.244436	1.9194e-08	1.23718e-07	515	515
ALDH7A1	0.170946	9.67122e-05	0.000312493	515	515
ALDH8A1	-0.000655934	0.988152	0.991369	515	507
ALDH9A1	0.273514	2.74197e-10	2.386e-09	515	515
ALDOA	-0.202943	3.43851e-06	1.48314e-05	515	515
ALDOB	0.295934	7.20211e-12	8.20261e-11	515	492
ALDOC	-0.0670008	0.128888	0.191298	515	515
ALG10B	-0.119843	0.00647147	0.0138167	515	515
ALG10	-0.290241	1.87144e-11	1.98653e-10	515	515
ALG11	0.0245808	0.577831	0.660713	515	515
ALG12	0.33148	1.13054e-14	2.00865e-13	515	515
ALG13	0.112586	0.0105608	0.0214697	515	515
ALG14	0.0763579	0.0834241	0.131765	515	515
ALG1L2	0.0214392	0.627388	0.705141	515	357
ALG1L	0.0722288	0.10157	0.156171	515	514
ALG1	0.31591	2.12758e-13	3.06384e-12	515	515
ALG2	0.0820728	0.0627241	0.103026	515	515
ALG3	-0.198261	5.80423e-06	2.38665e-05	515	515
ALG5	0.177835	4.94303e-05	0.00016982	515	515
ALG6	-0.137199	0.00180387	0.0044132	515	515
ALG8	-0.183077	2.91545e-05	0.000104772	515	515
ALG9	0.0524512	0.234742	0.31651	515	515
ALKBH1	-0.145698	0.000912877	0.0023858	515	515
ALKBH2	-0.248061	1.16255e-08	7.79504e-08	515	515
ALKBH3	0.192948	1.03591e-05	4.08075e-05	515	515
ALKBH4	-0.164501	0.000177096	0.000542249	515	515
ALKBH5	0.160567	0.000253452	0.000753083	515	515
ALKBH6	-0.0746905	0.090409	0.141157	515	515
ALKBH7	0.108601	0.0136683	0.027026	515	515
ALKBH8	-0.192863	1.04543e-05	4.11338e-05	515	515
ALK	0.0841036	0.0564742	0.0939264	515	491
ALLC	-0.0352887	0.424214	0.516803	515	97
ALMS1P	0.0289561	0.512044	0.6007	515	397
ALMS1	0.0378177	0.391754	0.484524	515	515
ALOX12B	0.0979535	0.0262249	0.0480418	515	452
ALOX12P2	0.0960621	0.0292766	0.0528809	515	484
ALOX12	0.0138763	0.753405	0.8109	515	506
ALOX15B	0.294168	9.70624e-12	1.08143e-10	515	515
ALOX15	0.212809	1.09587e-06	5.15877e-06	515	503
ALOX5AP	0.0587215	0.18335	0.257401	515	515
ALOX5	0.164064	0.000184361	0.000562424	515	515
ALOXE3	-0.0510741	0.247274	0.330999	515	494
ALPI	0.033045	0.454284	0.545949	515	85
ALPK1	0.188318	1.69433e-05	6.38625e-05	515	515
ALPK2	-0.176502	5.63978e-05	0.000191616	515	511
ALPK3	0.0158709	0.719358	0.783315	515	515
ALPL	0.472549	5.23505e-30	9.96554e-28	515	515
ALPPL2	0.198567	5.61088e-06	2.31381e-05	515	441
ALPP	0.137285	0.00179183	0.00438858	515	472
ALS2CL	0.180204	3.901e-05	0.000136771	515	515
ALS2CR11	-0.0260799	0.554849	0.639802	515	506
ALS2CR12	0.20352	3.22116e-06	1.39871e-05	515	468
ALS2CR4	-0.309909	6.30476e-13	8.37895e-12	515	515
ALS2CR8	0.282083	7.08837e-11	6.77258e-10	515	515
ALS2	-0.0156863	0.722488	0.785824	515	515
ALX1	-0.113366	0.0100317	0.0204898	515	276
ALX3	0.0569388	0.197032	0.273738	515	515
ALX4	-0.029219	0.508219	0.597054	515	159
AMAC1L2	0.148205	0.000741407	0.00197722	515	421
AMAC1L3	0.113678	0.00982638	0.0201138	515	281
AMAC1	0.0324782	0.462065	0.553505	515	85
AMACR	0.0439208	0.319843	0.409311	515	515
AMBN	-0.0988663	0.024853	0.0458141	515	73
AMBP	0.268584	5.84644e-10	4.85559e-09	515	487
AMBRA1	0.27158	3.69696e-10	3.1633e-09	515	515
AMD1	-0.0816367	0.0641378	0.10496	515	515
AMDHD1	0.0342408	0.438111	0.530628	515	509
AMDHD2	0.0442094	0.316671	0.405977	515	515
AMELX	0.0778356	0.0776048	0.123925	515	32
AMELY	0.023229	0.59893	0.679691	515	52
AMFR	-0.15306	0.000491019	0.00136749	515	515
AMHR2	0.0350483	0.427379	0.519867	515	471
AMH	-0.0992033	0.0243624	0.0449885	515	460
AMICA1	0.200719	4.41601e-06	1.86612e-05	515	515
AMIGO1	0.319569	1.08371e-13	1.641e-12	515	515
AMIGO2	-0.250229	8.58064e-09	5.86158e-08	515	515
AMIGO3	0.0817441	0.0637871	0.104472	515	515
AMMECR1L	-0.100892	0.0220283	0.0411113	515	515
AMMECR1	-0.0944941	0.0320328	0.0572796	515	515
AMN1	0.00602293	0.891544	0.919466	515	515
AMN	0.321359	7.76483e-14	1.21064e-12	515	511
AMOTL1	0.128672	0.00344327	0.00789267	515	515
AMOTL2	-0.0421754	0.33947	0.429968	515	515
AMOT	0.157899	0.000321684	0.000935009	515	515
AMPD1	0.201663	3.97247e-06	1.69372e-05	515	492
AMPD2	-0.0652559	0.139175	0.203857	515	515
AMPD3	0.196055	7.396e-06	2.98227e-05	515	515
AMPH	0.0224304	0.611556	0.691039	515	512
AMTN	0.0427325	0.333124	0.423516	515	230
AMT	0.278623	1.23092e-10	1.12912e-09	515	515
AMY1A	0.25656	3.47799e-09	2.54831e-08	515	514
AMY2A	0.205375	2.60714e-06	1.15087e-05	515	487
AMY2B	0.199205	5.22807e-06	2.17343e-05	515	515
AMZ1	-0.126812	0.00394566	0.00889933	515	513
AMZ2P1	0.0627721	0.15489	0.223518	515	515
AMZ2	-0.191267	1.24019e-05	4.8045e-05	515	515
ANAPC10	-0.202351	3.67642e-06	1.57793e-05	515	515
ANAPC11	-0.143749	0.00107071	0.00276004	515	515
ANAPC13	-0.0594784	0.177757	0.25083	515	515
ANAPC16	0.240835	3.13386e-08	1.9581e-07	515	515
ANAPC1	-0.229678	1.36298e-07	7.60347e-07	515	515
ANAPC2	0.166356	0.000149142	0.000463183	515	515
ANAPC4	-0.0266424	0.546342	0.63214	515	515
ANAPC5	-0.207434	2.05724e-06	9.25713e-06	515	515
ANAPC7	-0.281323	8.00681e-11	7.57659e-10	515	515
ANGEL1	0.101572	0.021144	0.0396498	515	515
ANGEL2	0.162235	0.000217937	0.00065555	515	515
ANGPT1	0.214639	8.81001e-07	4.22492e-06	515	515
ANGPT2	-0.0807857	0.0669722	0.108912	515	515
ANGPT4	0.13488	0.00215862	0.00519337	515	363
ANGPTL1	0.130268	0.00305945	0.00710661	515	514
ANGPTL2	-0.0733125	0.0965291	0.149348	515	515
ANGPTL3	0.0355418	0.420897	0.513451	515	316
ANGPTL4	-0.204526	2.87266e-06	1.25808e-05	515	515
ANGPTL5	0.204286	2.9525e-06	1.29078e-05	515	413
ANGPTL6	0.150615	0.000605197	0.00165097	515	507
ANGPTL7	0.183879	2.68583e-05	9.70433e-05	515	373
ANG	0.278743	1.20779e-10	1.10944e-09	515	515
ANK1	0.144075	0.00104266	0.0026933	515	514
ANK2	0.0724664	0.100447	0.154668	515	515
ANK3	0.1077	0.014474	0.0284107	515	515
ANKAR	0.197446	6.3496e-06	2.59012e-05	515	515
ANKDD1A	0.083252	0.0590292	0.0976314	515	515
ANKFN1	0.324612	4.21286e-14	6.83496e-13	515	465
ANKFY1	0.203383	3.27131e-06	1.41745e-05	515	515
ANKHD1-EIF4EBP3	0.259364	2.31328e-09	1.7466e-08	515	515
ANKHD1	0.157854	0.000322962	0.000937735	515	515
ANKH	0.0764738	0.0829554	0.131159	515	515
ANKIB1	-0.400474	2.93123e-21	1.38509e-19	515	515
ANKK1	0.159733	0.000273167	0.000807105	515	510
ANKLE1	-0.341038	1.71387e-15	3.46729e-14	515	514
ANKLE2	-0.195548	7.81672e-06	3.13925e-05	515	515
ANKMY1	0.34003	2.09773e-15	4.20555e-14	515	515
ANKMY2	-0.00645357	0.883842	0.913719	515	515
ANKRA2	0.109851	0.0126166	0.0251502	515	515
ANKRD10	0.246596	1.42504e-08	9.40989e-08	515	515
ANKRD11	0.208683	1.77964e-06	8.10097e-06	515	515
ANKRD12	0.0968106	0.0280344	0.0509317	515	515
ANKRD13A	0.00421396	0.923999	0.94441	515	515
ANKRD13B	-0.13988	0.00146101	0.00365032	515	515
ANKRD13C	-0.131222	0.00284898	0.0066634	515	515
ANKRD13D	0.0497229	0.260018	0.345057	515	515
ANKRD16	0.0603146	0.171727	0.243664	515	515
ANKRD17	0.0138416	0.754002	0.811279	515	515
ANKRD19	0.0979735	0.0261942	0.0479954	515	515
ANKRD1	-0.0738736	0.0939982	0.146031	515	506
ANKRD20A3	0.0256808	0.560924	0.645503	515	491
ANKRD20A4	0.0597038	0.176116	0.248884	515	307
ANKRD20B	0.0339804	0.441604	0.533728	515	488
ANKRD22	-0.0663563	0.132617	0.195931	515	515
ANKRD23	-0.012904	0.77018	0.823668	515	515
ANKRD24	0.126903	0.00391947	0.00884925	515	514
ANKRD26P1	-0.0956926	0.029907	0.0539125	515	164
ANKRD26	-0.0560365	0.204235	0.282254	515	515
ANKRD27	-0.203662	3.16963e-06	1.37817e-05	515	515
ANKRD28	-0.090436	0.0402145	0.0698659	515	515
ANKRD29	0.157895	0.000321789	0.000935009	515	514
ANKRD2	-0.146184	0.000876976	0.00230311	515	426
ANKRD30A	-0.0212512	0.63041	0.707702	515	26
ANKRD30B	-0.106653	0.0154619	0.0301308	515	117
ANKRD31	-0.0342018	0.438633	0.531004	515	401
ANKRD32	-0.270621	4.28366e-10	3.62805e-09	515	515
ANKRD33	-0.17263	8.22748e-05	0.000269608	515	328
ANKRD34A	0.00505293	0.908928	0.932918	515	514
ANKRD34B	-0.0986988	0.0250999	0.0462181	515	463
ANKRD34C	0.097256	0.0273168	0.0497773	515	179
ANKRD35	0.189244	1.53702e-05	5.83958e-05	515	515
ANKRD36BP1	-0.0266483	0.546253	0.632078	515	514
ANKRD36B	-0.10361	0.0186777	0.0356115	515	514
ANKRD36	-0.0586955	0.183543	0.257625	515	515
ANKRD37	0.0366656	0.406351	0.499149	515	515
ANKRD39	0.0292932	0.507141	0.596173	515	515
ANKRD40	-0.100723	0.0222519	0.0415131	515	515
ANKRD42	0.127782	0.00367607	0.00836394	515	515
ANKRD43	0.0484336	0.272595	0.359077	515	500
ANKRD44	0.123057	0.00516673	0.0113213	515	515
ANKRD45	0.244294	1.95724e-08	1.25954e-07	515	513
ANKRD46	-0.091878	0.037125	0.0652267	515	515
ANKRD49	-0.136829	0.00185666	0.00452682	515	515
ANKRD50	0.00678543	0.877914	0.909236	515	515
ANKRD52	-0.0191226	0.665055	0.737973	515	515
ANKRD53	0.065402	0.13829	0.202769	515	514
ANKRD54	0.124716	0.00459048	0.0102018	515	515
ANKRD55	0.108833	0.0134678	0.0266688	515	492
ANKRD56	-0.00169154	0.969453	0.977917	515	514
ANKRD57	-0.0728357	0.0987216	0.152386	515	515
ANKRD58	0.0755483	0.0867591	0.136289	515	514
ANKRD5	0.0798626	0.0701626	0.113546	515	515
ANKRD6	0.161054	0.000242544	0.000723253	515	515
ANKRD7	-0.15868	0.00030011	0.000878529	515	408
ANKRD9	0.184968	2.40121e-05	8.75965e-05	515	515
ANKS1A	0.0841771	0.0562583	0.0936295	515	515
ANKS1B	-0.0187213	0.671669	0.743497	515	495
ANKS3	0.182711	3.02644e-05	0.000108313	515	515
ANKS4B	0.193972	9.27535e-06	3.68653e-05	515	387
ANKS6	0.232088	9.98344e-08	5.72265e-07	515	515
ANKZF1	0.0794239	0.0717216	0.115754	515	515
ANLN	-0.542351	1.01394e-40	2.70525e-37	515	515
ANO10	-0.0350938	0.42678	0.519233	515	515
ANO1	0.0045464	0.918023	0.939792	515	515
ANO2	0.278252	1.30539e-10	1.19142e-09	515	510
ANO3	-0.00674271	0.878677	0.909794	515	505
ANO4	0.181427	3.44813e-05	0.000122266	515	472
ANO5	0.290201	1.88395e-11	1.99875e-10	515	512
ANO6	-0.196057	7.39445e-06	2.98225e-05	515	515
ANO7	-0.037101	0.400796	0.493658	515	515
ANO8	0.0938137	0.0332961	0.0592629	515	515
ANO9	0.270976	4.05666e-10	3.45188e-09	515	515
ANP32A	0.0245758	0.577909	0.660713	515	515
ANP32B	-0.190546	1.33908e-05	5.15219e-05	515	515
ANP32C	0.0379687	0.389864	0.482634	515	484
ANP32D	0.0942802	0.0324254	0.0579039	515	209
ANP32E	-0.313282	3.43365e-13	4.74632e-12	515	515
ANPEP	0.0513516	0.244713	0.328056	515	515
ANTXR1	0.00390442	0.929566	0.948452	515	515
ANTXR2	0.0060118	0.891743	0.919577	515	515
ANTXRL	0.00523352	0.905688	0.930596	515	154
ANUBL1	0.0871284	0.0481308	0.0816601	515	515
ANXA10	0.133212	0.00245189	0.00581979	515	357
ANXA11	0.271032	4.02196e-10	3.4238e-09	515	515
ANXA13	0.0123917	0.779063	0.830635	515	403
ANXA1	-0.176631	5.56864e-05	0.00018949	515	515
ANXA2P1	-0.0478825	0.278095	0.364807	515	515
ANXA2P2	-0.0738297	0.0941944	0.146234	515	515
ANXA2P3	0.0288922	0.512976	0.601547	515	511
ANXA2	-0.0745209	0.0911451	0.142162	515	515
ANXA3	0.0502222	0.255257	0.339957	515	515
ANXA4	0.164012	0.000185255	0.000564807	515	515
ANXA5	-0.11141	0.011405	0.0229733	515	515
ANXA6	0.238709	4.17043e-08	2.55701e-07	515	515
ANXA7	-0.134345	0.00224892	0.00538922	515	515
ANXA8L1	-0.103052	0.0193269	0.0366653	515	39
ANXA8L2	-0.00832219	0.850559	0.887965	515	501
ANXA8	-0.0186759	0.672419	0.744088	515	511
ANXA9	0.0827472	0.0605881	0.0998957	515	515
AOAH	-0.0107879	0.807053	0.853603	515	515
AOC2	-0.225782	2.23839e-07	1.19949e-06	515	515
AOC3	0.265207	9.73583e-10	7.77466e-09	515	515
AOX1	-0.0100517	0.819987	0.863808	515	515
AOX2P	-0.172805	8.08956e-05	0.000265682	515	107
AP1AR	-0.159303	0.000283889	0.000834713	515	515
AP1B1	0.123298	0.00507916	0.0111477	515	515
AP1G1	0.121835	0.00563206	0.0122044	515	515
AP1G2	0.143989	0.00105002	0.00271124	515	515
AP1M1	0.0660936	0.13416	0.197874	515	515
AP1M2	0.0680815	0.122818	0.183598	515	515
AP1S1	-0.19867	5.54716e-06	2.29273e-05	515	515
AP1S2	0.0224683	0.610954	0.69067	515	515
AP1S3	-0.0527711	0.231895	0.313481	515	515
AP2A1	-0.116097	0.00835996	0.017408	515	515
AP2A2	0.393083	1.78016e-20	7.61922e-19	515	515
AP2B1	-0.232165	9.8845e-08	5.67245e-07	515	515
AP2M1	-0.176094	5.87081e-05	0.000198588	515	515
AP2S1	-0.225628	2.28218e-07	1.21968e-06	515	515
AP3B1	0.0551821	0.21123	0.290256	515	515
AP3B2	0.0109358	0.804462	0.851583	515	492
AP3D1	0.0153393	0.728382	0.790556	515	515
AP3M1	-0.092756	0.0353443	0.0624524	515	515
AP3M2	0.0150814	0.732773	0.794159	515	515
AP3S1	-0.224135	2.75323e-07	1.45049e-06	515	515
AP3S2	0.165201	0.00016602	0.000510602	515	515
AP4B1	0.0810908	0.0659446	0.107504	515	515
AP4E1	-0.0773743	0.0793847	0.126393	515	515
AP4M1	-0.105867	0.0162425	0.0314588	515	515
AP4S1	-0.205942	2.44299e-06	1.08488e-05	515	515
APAF1	-0.198666	5.54996e-06	2.29342e-05	515	515
APBA1	0.0402921	0.361494	0.453353	515	515
APBA2	0.0200145	0.650445	0.724984	515	515
APBA3	0.0413041	0.349551	0.440871	515	515
APBB1IP	0.12078	0.00606361	0.0130406	515	515
APBB1	0.198964	5.36945e-06	2.22665e-05	515	515
APBB2	0.00402315	0.92743	0.946922	515	515
APBB3	0.153142	0.000487589	0.00135908	515	515
APC2	-0.145437	0.000932676	0.00243245	515	514
APCDD1L	-0.290962	1.66032e-11	1.78039e-10	515	486
APCDD1	0.213842	9.68992e-07	4.61367e-06	515	515
APCS	-0.0134141	0.761365	0.817085	515	70
APC	0.139703	0.00148156	0.00369706	515	515
APEH	0.110727	0.0119225	0.0239072	515	515
APEX1	-0.177647	5.03636e-05	0.000172819	515	515
APEX2	-0.180233	3.88952e-05	0.000136417	515	515
APH1A	-0.125313	0.00439776	0.00981343	515	515
APH1B	0.197241	6.49494e-06	2.64239e-05	515	515
API5	0.0383849	0.384685	0.477381	515	515
APIP	0.172685	8.18373e-05	0.000268378	515	515
APITD1	0.0627786	0.154848	0.223473	515	515
APLF	-0.0289849	0.511623	0.600324	515	515
APLNR	0.150296	0.000621811	0.00169168	515	515
APLN	0.0543944	0.21783	0.297851	515	515
APLP1	-0.10948	0.0129213	0.0256934	515	515
APLP2	0.1403	0.00141301	0.00354503	515	515
APOA1BP	-0.0241415	0.584649	0.666931	515	515
APOA1	0.126025	0.00417756	0.00937161	515	479
APOA2	-0.149189	0.000682673	0.00183391	515	157
APOA4	-0.0656883	0.136569	0.20082	515	112
APOA5	0.194014	9.23356e-06	3.67091e-05	515	244
APOB48R	0.237106	5.16429e-08	3.11666e-07	515	515
APOBEC1	-0.0459551	0.29792	0.386075	515	273
APOBEC2	0.0372211	0.399272	0.492177	515	502
APOBEC3A	-0.106429	0.0156811	0.0305044	515	514
APOBEC3B	-0.30222	2.44724e-12	2.95383e-11	515	514
APOBEC3C	0.0475271	0.281682	0.368738	515	515
APOBEC3D	-0.0958806	0.0295848	0.0533991	515	515
APOBEC3F	-0.033601	0.446722	0.53866	515	515
APOBEC3G	-0.0590596	0.180835	0.254419	515	515
APOBEC3H	0.162791	0.000207162	0.000625396	515	510
APOBEC4	0.223823	2.86271e-07	1.50341e-06	515	432
APOB	0.0189726	0.667524	0.740056	515	470
APOC1P1	-0.0688585	0.118594	0.17835	515	281
APOC1	0.0168194	0.703358	0.769581	515	515
APOC2	0.00589631	0.89381	0.921138	515	515
APOC3	-0.110763	0.0118952	0.0238621	515	68
APOC4	0.0721699	0.10185	0.156492	515	373
APOD	0.286053	3.72772e-11	3.73483e-10	515	515
APOE	0.000989964	0.98212	0.98679	515	515
APOF	-0.110665	0.0119707	0.0239869	515	198
APOH	0.0524072	0.235135	0.316917	515	485
APOL1	0.0434557	0.325	0.414768	515	515
APOL2	-0.0647071	0.142537	0.208095	515	515
APOL3	0.0556499	0.207379	0.28575	515	515
APOL4	0.0652838	0.139006	0.203639	515	515
APOL5	-0.0140899	0.749734	0.807723	515	122
APOL6	-0.0379865	0.389642	0.482389	515	515
APOLD1	-0.0304741	0.490165	0.580038	515	515
APOM	0.250211	8.60286e-09	5.87475e-08	515	515
APOOL	-0.038686	0.380965	0.473758	515	515
APOO	-0.0577842	0.190453	0.265906	515	515
APPBP2	-0.118746	0.00698025	0.0148065	515	515
APPL1	0.0135679	0.758713	0.815069	515	515
APPL2	0.0182369	0.679687	0.750004	515	515
APP	-0.123876	0.00487449	0.0107504	515	515
APRT	0.0512803	0.245369	0.328847	515	515
APTX	-0.185982	2.16213e-05	7.96179e-05	515	515
AQP10	0.203016	3.41035e-06	1.47227e-05	515	353
AQP11	-0.139469	0.00150933	0.00376025	515	515
AQP12A	0.0539708	0.22144	0.302023	515	56
AQP12B	0.0557979	0.206172	0.284459	515	192
AQP1	0.252552	6.17799e-09	4.34656e-08	515	515
AQP2	0.377418	7.02537e-19	2.36005e-17	515	365
AQP3	0.400571	2.86208e-21	1.36208e-19	515	515
AQP4	0.333288	7.95282e-15	1.45303e-13	515	509
AQP5	0.467593	2.45304e-29	4.05219e-27	515	509
AQP6	0.290104	1.91457e-11	2.02872e-10	515	481
AQP7P1	0.163013	0.000203015	0.000614058	515	427
AQP7P3	0.0346795	0.432262	0.524816	515	214
AQP7	0.412434	1.43589e-22	8.20018e-21	515	502
AQP8	0.0209252	0.635667	0.712044	515	335
AQP9	-0.0653129	0.13883	0.20341	515	515
AQPEP	-0.168866	0.000117845	0.000373473	515	465
AQR	-0.0154756	0.726064	0.788727	515	515
ARAF	0.264556	1.07316e-09	8.51202e-09	515	515
ARAP1	0.292641	1.25448e-11	1.37245e-10	515	515
ARAP2	0.101396	0.0213697	0.0400166	515	515
ARAP3	0.296233	6.8456e-12	7.81439e-11	515	515
ARCN1	-0.159395	0.000281565	0.000828367	515	515
ARC	0.291104	1.62142e-11	1.74335e-10	515	510
AREG	-0.132749	0.00253936	0.0060067	515	515
ARF1	0.160236	0.000261101	0.000773855	515	515
ARF3	-0.00614151	0.889422	0.917894	515	515
ARF4	-0.0977259	0.026577	0.0486154	515	515
ARF5	-0.158722	0.000299004	0.000875547	515	515
ARF6	-0.19926	5.19624e-06	2.1611e-05	515	515
ARFGAP1	0.018898	0.668754	0.741091	515	515
ARFGAP2	0.388407	5.44452e-20	2.13802e-18	515	515
ARFGAP3	0.00474827	0.914397	0.937136	515	515
ARFGEF1	-0.0949022	0.0312949	0.0561007	515	515
ARFGEF2	-0.0723277	0.101102	0.155544	515	515
ARFIP1	-0.015865	0.719458	0.783382	515	515
ARFIP2	0.166205	0.000151251	0.000469149	515	515
ARFRP1	0.234292	7.48737e-08	4.39136e-07	515	515
ARG1	-0.0151891	0.730938	0.792685	515	307
ARG2	0.00787137	0.858567	0.89441	515	515
ARGFXP2	-0.0237037	0.591481	0.672767	515	430
ARGFX	-0.0551436	0.211549	0.290515	515	37
ARGLU1	0.176626	5.57139e-05	0.000189524	515	515
ARHGAP10	-0.211344	1.30308e-06	6.06142e-06	515	515
ARHGAP11A	-0.422845	9.40081e-24	6.34809e-22	515	515
ARHGAP11B	-0.359208	3.94957e-17	1.02926e-15	515	513
ARHGAP12	0.0845841	0.0550737	0.091926	515	515
ARHGAP15	0.128982	0.00336562	0.00773241	515	515
ARHGAP17	0.0164022	0.710381	0.775418	515	515
ARHGAP18	0.0765544	0.0826308	0.13078	515	515
ARHGAP19	-0.128959	0.00337137	0.00774296	515	515
ARHGAP1	0.322097	6.76424e-14	1.06125e-12	515	515
ARHGAP20	0.0161228	0.715098	0.779525	515	515
ARHGAP21	-0.066659	0.130855	0.193844	515	515
ARHGAP22	0.076347	0.0834683	0.131803	515	515
ARHGAP23	0.261974	1.57563e-09	1.21785e-08	515	515
ARHGAP24	0.313439	3.33776e-13	4.63943e-12	515	515
ARHGAP25	0.17613	5.85037e-05	0.000197997	515	515
ARHGAP26	0.32165	7.35383e-14	1.14924e-12	515	515
ARHGAP27	0.164882	0.00017098	0.000524406	515	515
ARHGAP28	-0.00835396	0.849996	0.887469	515	515
ARHGAP29	-0.136713	0.00187357	0.00456322	515	515
ARHGAP30	0.135062	0.0021285	0.00512893	515	515
ARHGAP31	0.202133	3.76797e-06	1.6141e-05	515	515
ARHGAP32	0.0609219	0.167445	0.238399	515	515
ARHGAP33	-0.0763875	0.0833044	0.131586	515	515
ARHGAP36	-0.111876	0.0110637	0.0223691	515	150
ARHGAP39	-0.01709	0.698816	0.765662	515	515
ARHGAP42	-0.0416368	0.34568	0.436754	515	515
ARHGAP4	0.0554401	0.209099	0.287744	515	515
ARHGAP5	-0.0897694	0.0417147	0.0721399	515	515
ARHGAP6	0.298927	4.32166e-12	5.03975e-11	515	515
ARHGAP8	0.157091	0.000345521	0.000998159	515	515
ARHGAP9	0.0800888	0.0693696	0.112372	515	515
ARHGDIA	0.0418865	0.342792	0.433534	515	515
ARHGDIB	0.227126	1.88823e-07	1.02448e-06	515	515
ARHGDIG	-0.035978	0.415215	0.507852	515	337
ARHGEF10L	0.114408	0.00936189	0.0192635	515	515
ARHGEF10	0.175505	6.2203e-05	0.000209312	515	515
ARHGEF11	0.209632	1.59317e-06	7.3054e-06	515	515
ARHGEF12	0.209566	1.60563e-06	7.35746e-06	515	515
ARHGEF15	0.360957	2.71204e-17	7.22778e-16	515	515
ARHGEF16	0.127326	0.00380059	0.00860904	515	515
ARHGEF17	0.331901	1.0418e-14	1.86591e-13	515	515
ARHGEF18	-0.0157345	0.72167	0.785111	515	515
ARHGEF19	0.194546	8.7168e-06	3.47767e-05	515	515
ARHGEF1	0.180683	3.71739e-05	0.000130931	515	515
ARHGEF2	0.317695	1.53282e-13	2.24949e-12	515	515
ARHGEF33	-0.173066	7.88786e-05	0.000259655	515	510
ARHGEF35	-0.0383348	0.385306	0.477949	515	515
ARHGEF37	0.309763	6.47123e-13	8.56602e-12	515	515
ARHGEF38	0.242864	2.37954e-08	1.51472e-07	515	513
ARHGEF3	0.108244	0.0139829	0.0275796	515	515
ARHGEF4	-0.0430719	0.329295	0.419339	515	515
ARHGEF5	-0.00691429	0.875615	0.907628	515	515
ARHGEF6	0.167648	0.000132175	0.000415005	515	515
ARHGEF7	0.15619	0.000374044	0.00107081	515	515
ARHGEF9	0.178371	4.68627e-05	0.000161694	515	515
ARID1A	0.0713346	0.105885	0.16177	515	515
ARID1B	0.188858	1.60077e-05	6.05875e-05	515	515
ARID2	0.0775143	0.0788411	0.125658	515	515
ARID3A	-0.232342	9.65879e-08	5.55408e-07	515	515
ARID3B	-0.0560798	0.203885	0.28181	515	515
ARID3C	-0.149679	0.000655083	0.00176943	515	255
ARID4A	0.17309	7.86989e-05	0.000259109	515	515
ARID4B	0.0553782	0.20961	0.288386	515	515
ARID5A	0.0188342	0.669806	0.74201	515	515
ARID5B	0.224634	2.58621e-07	1.36936e-06	515	515
ARIH1	0.112039	0.0109462	0.0221518	515	515
ARIH2	-0.0655055	0.137666	0.202073	515	515
ARL10	-0.0683072	0.121579	0.182152	515	514
ARL11	-0.0903723	0.040356	0.0700813	515	515
ARL13A	0.0379613	0.389957	0.482697	515	342
ARL13B	-0.187707	1.80641e-05	6.76534e-05	515	515
ARL14	-0.0319538	0.46933	0.560325	515	450
ARL15	0.156556	0.000362207	0.0010414	515	515
ARL16	-0.138647	0.00161051	0.00398796	515	515
ARL17A	-0.0151782	0.731124	0.792844	515	515
ARL17B	0.0655436	0.137437	0.201794	515	461
ARL1	-0.0565406	0.200188	0.277371	515	515
ARL2BP	0.0235955	0.593175	0.674463	515	515
ARL2	-0.0303327	0.492181	0.581907	515	515
ARL3	0.0303921	0.491334	0.581077	515	515
ARL4A	-0.159992	0.000266892	0.000789497	515	515
ARL4C	-0.0340357	0.440861	0.533023	515	515
ARL4D	-0.120823	0.00604555	0.0130046	515	515
ARL5A	-0.137024	0.00182873	0.00446745	515	515
ARL5B	-0.347129	4.97662e-16	1.08832e-14	515	515
ARL5C	0.0187214	0.671667	0.743497	515	154
ARL6IP1	-0.302442	2.35432e-12	2.85147e-11	515	515
ARL6IP4	0.109909	0.0125699	0.0250721	515	515
ARL6IP5	0.00330424	0.940371	0.956905	515	515
ARL6IP6	-0.429619	1.51468e-24	1.11747e-22	515	515
ARL6	-0.0913791	0.0381704	0.0668374	515	515
ARL8A	0.220646	4.24689e-07	2.16603e-06	515	515
ARL8B	-0.0657874	0.135977	0.200142	515	515
ARL9	-0.242147	2.62372e-08	1.65854e-07	515	493
ARMC10	-0.219136	5.11202e-07	2.56796e-06	515	515
ARMC1	-0.304346	1.68862e-12	2.09381e-11	515	515
ARMC2	0.192873	1.04425e-05	4.10956e-05	515	515
ARMC3	0.0300488	0.496244	0.585567	515	496
ARMC4	0.123539	0.00499299	0.0109791	515	497
ARMC5	0.336126	4.55659e-15	8.66576e-14	515	515
ARMC6	-0.0378402	0.391472	0.484264	515	515
ARMC7	0.112268	0.0107835	0.02186	515	515
ARMC8	-0.264135	1.14281e-09	9.03578e-09	515	515
ARMC9	0.0709942	0.107566	0.163974	515	515
ARMCX1	0.0987629	0.0250051	0.0460605	515	515
ARMCX2	0.138294	0.00165579	0.00408964	515	515
ARMCX3	0.101895	0.0207354	0.0389858	515	515
ARMCX5	0.0122842	0.780931	0.83236	515	515
ARMCX6	0.079697	0.0707477	0.114438	515	515
ARMS2	0.0266199	0.546682	0.632356	515	189
ARNT2	0.213417	1.01945e-06	4.8332e-06	515	515
ARNTL2	-0.279864	1.01076e-10	9.39242e-10	515	515
ARNTL	0.142039	0.00122948	0.00312816	515	515
ARNT	-0.00276746	0.950044	0.963542	515	515
ARPC1A	-0.329324	1.71473e-14	2.94958e-13	515	515
ARPC1B	-0.120703	0.00609597	0.0131003	515	515
ARPC2	-0.141702	0.0012633	0.00320383	515	515
ARPC3	-0.197977	5.98897e-06	2.45503e-05	515	515
ARPC4	-0.0697161	0.114063	0.172458	515	515
ARPC5L	-0.0680707	0.122878	0.183646	515	515
ARPC5	-0.117494	0.00760485	0.0159922	515	515
ARPM1	0.0591833	0.179922	0.253328	515	515
ARPP19	-0.0495721	0.261468	0.346705	515	515
ARPP21	-0.0118809	0.787949	0.838216	515	185
ARR3	-0.0888721	0.0438085	0.0753178	515	110
ARRB1	0.26825	6.15117e-10	5.09319e-09	515	515
ARRB2	0.193583	9.67348e-06	3.83106e-05	515	515
ARRDC1	0.176019	5.91464e-05	0.000200003	515	515
ARRDC2	0.185961	2.16682e-05	7.97321e-05	515	515
ARRDC3	0.183695	2.73699e-05	9.86777e-05	515	515
ARRDC4	0.158526	0.000304258	0.000889355	515	515
ARRDC5	0.0872915	0.0477117	0.0810799	515	509
ARSA	0.401486	2.28213e-21	1.10448e-19	515	515
ARSB	-0.02432	0.581875	0.664145	515	515
ARSD	0.336372	4.34007e-15	8.30138e-14	515	515
ARSE	0.235085	6.74674e-08	3.98387e-07	515	513
ARSF	0.0499312	0.258025	0.342958	515	255
ARSG	0.0904442	0.0401964	0.0698452	515	515
ARSH	0.0743713	0.091798	0.143058	515	431
ARSI	-0.102785	0.0196438	0.0371677	515	515
ARSJ	-0.168719	0.000119495	0.000378162	515	515
ARSK	-0.123751	0.00491826	0.0108374	515	515
ART1	0.176509	5.63569e-05	0.00019151	515	254
ART3	-0.0992938	0.0242321	0.0447947	515	327
ART4	0.233019	8.84429e-08	5.11367e-07	515	493
ART5	0.0873275	0.0476197	0.0809442	515	483
ARTN	-0.120122	0.00634769	0.0135713	515	512
ARV1	0.221726	3.71634e-07	1.91252e-06	515	515
ARVCF	0.154133	0.000447549	0.00125605	515	515
ARX	0.00515345	0.907124	0.931599	515	494
AR	0.358556	4.54111e-17	1.16668e-15	515	504
AS3MT	0.0615112	0.163366	0.233507	515	515
ASAH1	0.367013	7.24678e-18	2.08116e-16	515	515
ASAH2B	-0.0779527	0.0771579	0.12329	515	503
ASAH2	-0.0325171	0.461529	0.55306	515	506
ASAM	-0.1793	4.27158e-05	0.000148643	515	515
ASAP1IT1	0.00982596	0.823964	0.866992	515	42
ASAP1	-0.26931	5.23503e-10	4.38365e-09	515	515
ASAP2	0.0665856	0.131281	0.194301	515	515
ASAP3	0.280059	9.79919e-11	9.13555e-10	515	515
ASB10	-0.0332139	0.451979	0.543735	515	67
ASB11	0.137042	0.00182608	0.00446153	515	166
ASB12	0.172557	8.28569e-05	0.000271366	515	433
ASB13	-0.0554786	0.208783	0.287368	515	515
ASB14	0.12284	0.00524658	0.0114799	515	514
ASB15	0.0152657	0.729635	0.791616	515	44
ASB16	0.113473	0.00996082	0.0203617	515	515
ASB17	0.0141567	0.748587	0.806966	515	30
ASB18	-0.094793	0.0314909	0.0563914	515	15
ASB1	-0.0366325	0.406775	0.499577	515	515
ASB2	0.0894914	0.0423541	0.0731192	515	515
ASB3	-0.0506415	0.251307	0.335366	515	515
ASB4	0.0948678	0.0313565	0.056206	515	462
ASB5	-0.014062	0.750213	0.808152	515	305
ASB6	0.0984344	0.0254942	0.046862	515	515
ASB7	-0.0180586	0.682648	0.752499	515	515
ASB8	0.102228	0.0203208	0.0383073	515	515
ASB9	0.14864	0.000714897	0.00191367	515	515
ASCC1	-0.147191	0.000806789	0.00213336	515	515
ASCC2	0.0669056	0.129434	0.192051	515	515
ASCC3	-0.145311	0.000942344	0.00245542	515	515
ASCL1	0.0900495	0.0410788	0.0711613	515	466
ASCL2	0.173561	7.51867e-05	0.000248813	515	515
ASCL3	0.130971	0.0029031	0.00677968	515	179
ASCL4	0.183935	2.6703e-05	9.65346e-05	515	222
ASF1A	-0.0183584	0.677673	0.748537	515	515
ASF1B	-0.456707	6.68492e-28	8.29927e-26	515	515
ASFMR1	-0.0358073	0.417433	0.509941	515	322
ASGR1	0.0822677	0.0621005	0.102153	515	515
ASGR2	-0.0192765	0.662524	0.735901	515	513
ASH1L	0.107287	0.0148574	0.0290577	515	515
ASH2L	0.0842734	0.055976	0.0932089	515	515
ASIP	-0.0549238	0.213378	0.292664	515	321
ASL	0.125514	0.00433448	0.00968668	515	515
ASMTL	0.245304	1.70339e-08	1.10975e-07	515	515
ASMT	-0.0281912	0.523257	0.610987	515	342
ASNA1	-0.119169	0.00677996	0.0144306	515	515
ASNSD1	-0.146225	0.00087402	0.00229626	515	515
ASNS	-0.354639	1.04323e-16	2.51534e-15	515	515
ASPA	0.313713	3.17593e-13	4.42681e-12	515	492
ASPDH	-0.025009	0.571222	0.654753	515	295
ASPG	0.387524	6.71137e-20	2.59974e-18	515	433
ASPHD1	-0.0716759	0.104222	0.159643	515	514
ASPHD2	-0.0519796	0.238982	0.321409	515	515
ASPH	-0.217114	6.53847e-07	3.20793e-06	515	515
ASPM	-0.477749	1.00766e-30	2.2379e-28	515	515
ASPN	-0.0216844	0.623455	0.701905	515	515
ASPRV1	0.205271	2.6383e-06	1.16202e-05	515	515
ASPSCR1	0.126186	0.00412901	0.00927311	515	515
ASRGL1	-0.0270748	0.539848	0.626152	515	515
ASS1	0.219639	4.80607e-07	2.42647e-06	515	515
ASTE1	-0.0727731	0.0990124	0.152764	515	515
ASTL	0.0687561	0.119144	0.179029	515	379
ASTN1	0.00814465	0.853711	0.890511	515	436
ASTN2	0.216822	6.77435e-07	3.3147e-06	515	515
ASXL1	-0.0510138	0.247834	0.331596	515	515
ASXL2	-0.0802172	0.0689225	0.111729	515	515
ASXL3	0.0186397	0.673018	0.74466	515	502
ASZ1	-0.0129692	0.769052	0.82296	515	234
ATAD1	-0.0615044	0.163413	0.233557	515	515
ATAD2B	-0.0399198	0.365952	0.457881	515	515
ATAD2	-0.449651	5.34959e-27	5.7488e-25	515	515
ATAD3A	-0.0925099	0.0358358	0.0632483	515	515
ATAD3B	-0.0692336	0.116595	0.175781	515	515
ATAD3C	0.245788	1.59357e-08	1.04537e-07	515	515
ATAD5	-0.429618	1.51508e-24	1.11747e-22	515	515
ATCAY	-0.125937	0.00420419	0.00942395	515	203
ATE1	0.00636071	0.885502	0.914887	515	515
ATF1	-0.122509	0.00537062	0.0117179	515	515
ATF2	-0.087587	0.0469607	0.0799771	515	515
ATF3	-0.00925358	0.834065	0.874674	515	515
ATF4	0.0410529	0.352492	0.443986	515	515
ATF5	-0.00147604	0.973343	0.980491	515	515
ATF6B	0.139884	0.00146056	0.00364966	515	515
ATF6	0.0115575	0.793589	0.842616	515	515
ATF7IP2	0.165892	0.000155711	0.000481789	515	515
ATF7IP	-0.111964	0.0110003	0.0222499	515	515
ATF7	0.247228	1.30548e-08	8.68641e-08	515	515
ATG10	-0.0196715	0.656048	0.730065	515	515
ATG12	-0.15884	0.000295871	0.000867137	515	515
ATG16L1	-0.206469	2.29942e-06	1.02706e-05	515	515
ATG16L2	0.139543	0.00150047	0.00374097	515	515
ATG2A	0.218443	5.56346e-07	2.7759e-06	515	515
ATG2B	0.21492	8.51817e-07	4.09774e-06	515	515
ATG3	-0.263789	1.20341e-09	9.46625e-09	515	515
ATG4A	-0.0933933	0.0340977	0.0604849	515	515
ATG4B	0.0579938	0.188847	0.264037	515	515
ATG4C	-0.129713	0.00318839	0.00736588	515	515
ATG4D	0.103277	0.019063	0.0362404	515	515
ATG5	-0.171764	8.94239e-05	0.000290588	515	515
ATG7	-0.0779776	0.0770632	0.123178	515	515
ATG9A	0.102245	0.0203004	0.0382761	515	515
ATG9B	-0.131398	0.00281174	0.00658632	515	515
ATHL1	0.15111	0.000580275	0.00158828	515	515
ATIC	-0.198351	5.74654e-06	2.36439e-05	515	515
ATL1	-0.00905812	0.83752	0.87746	515	515
ATL2	-0.0240304	0.58638	0.668463	515	515
ATL3	-0.254511	4.67096e-09	3.35839e-08	515	515
ATMIN	-0.0906057	0.0398401	0.0693178	515	515
ATM	0.060278	0.171988	0.243999	515	515
ATN1	0.239229	3.89011e-08	2.39617e-07	515	515
ATOH1	0.0953489	0.030504	0.0548403	515	61
ATOH7	-0.102834	0.019585	0.0370952	515	422
ATOH8	0.449027	6.41408e-27	6.78331e-25	515	515
ATOX1	-0.0719541	0.102881	0.157879	515	515
ATP10A	0.0493836	0.263289	0.348702	515	515
ATP10B	0.291367	1.5519e-11	1.67558e-10	515	515
ATP10D	-0.0566472	0.199339	0.276425	515	515
ATP11A	0.353927	1.21185e-16	2.89742e-15	515	515
ATP11B	-0.135807	0.00200984	0.00486647	515	515
ATP11C	-0.1591	0.000289086	0.000848745	515	515
ATP12A	0.0749222	0.0894112	0.139807	515	445
ATP13A1	0.124817	0.00455718	0.0101356	515	515
ATP13A2	0.149425	0.000669245	0.00180306	515	515
ATP13A3	-0.321762	7.20186e-14	1.12726e-12	515	515
ATP13A4	0.315568	2.2648e-13	3.24508e-12	515	510
ATP13A5	0.0155277	0.725179	0.78798	515	416
ATP1A1	0.338459	2.87004e-15	5.65743e-14	515	515
ATP1A2	0.352727	1.55896e-16	3.67025e-15	515	506
ATP1A3	-0.15944	0.000280415	0.000825698	515	512
ATP1A4	0.06381	0.148167	0.215246	515	378
ATP1B1	0.371427	2.72063e-18	8.30228e-17	515	515
ATP1B2	0.365817	9.42537e-18	2.64599e-16	515	515
ATP1B3	-0.293753	1.0409e-11	1.15586e-10	515	515
ATP1B4	-0.0172493	0.696147	0.763419	515	43
ATP2A1	-0.151447	0.000563844	0.00154788	515	513
ATP2A2	-0.10786	0.014328	0.0281573	515	515
ATP2A3	0.191781	1.17401e-05	4.57225e-05	515	515
ATP2B1	-0.15521	0.00040753	0.00115558	515	515
ATP2B2	0.00986152	0.823337	0.866567	515	430
ATP2B3	0.0655104	0.137637	0.202062	515	277
ATP2B4	0.219971	4.61468e-07	2.33847e-06	515	515
ATP2C1	-0.237036	5.21219e-08	3.14272e-07	515	515
ATP2C2	0.403917	1.24567e-21	6.19363e-20	515	515
ATP4A	-0.0354024	0.422723	0.515363	515	149
ATP4B	0.267568	6.82157e-10	5.57895e-09	515	384
ATP5A1	0.175903	5.98221e-05	0.000202049	515	515
ATP5B	-0.126752	0.00396278	0.00893291	515	515
ATP5C1	-0.123581	0.00497793	0.0109532	515	515
ATP5D	0.0898016	0.0416412	0.0720369	515	515
ATP5EP2	0.0611033	0.166181	0.236899	515	515
ATP5E	-0.00574648	0.896493	0.92357	515	515
ATP5F1	-0.096519	0.0285128	0.0516647	515	515
ATP5G1	-0.088717	0.0441792	0.0758312	515	515
ATP5G2	-0.000811997	0.985334	0.989194	515	515
ATP5G3	-0.116374	0.00820485	0.0171117	515	515
ATP5H	-0.199411	5.10961e-06	2.12595e-05	515	515
ATP5I	-0.0455363	0.30235	0.390828	515	515
ATP5J2	-0.20374	3.14152e-06	1.36655e-05	515	515
ATP5J	-0.0931703	0.0345296	0.0611751	515	515
ATP5L2	0.037438	0.396529	0.48949	515	377
ATP5L	-0.0876229	0.0468701	0.0798585	515	515
ATP5O	-0.034985	0.428216	0.520695	515	515
ATP5SL	0.00822285	0.852322	0.889322	515	515
ATP5S	0.0100657	0.819741	0.86364	515	515
ATP6AP1L	0.0197318	0.655062	0.729193	515	515
ATP6AP1	0.0998666	0.0234211	0.0434711	515	515
ATP6AP2	-0.0423346	0.337649	0.428151	515	515
ATP6V0A1	0.147619	0.000778618	0.00206596	515	515
ATP6V0A2	-0.172603	8.2487e-05	0.000270242	515	515
ATP6V0A4	0.0391079	0.375789	0.468547	515	508
ATP6V0B	-0.0310667	0.481762	0.572031	515	515
ATP6V0C	0.147645	0.000776939	0.00206262	515	515
ATP6V0D1	0.228868	1.51216e-07	8.37025e-07	515	515
ATP6V0D2	0.117279	0.00771655	0.0162061	515	515
ATP6V0E1	0.139435	0.00151339	0.00376801	515	515
ATP6V0E2	-0.0584923	0.185068	0.259479	515	515
ATP6V1A	-0.0973842	0.0271133	0.0494607	515	515
ATP6V1B1	0.302558	2.30738e-12	2.80534e-11	515	515
ATP6V1B2	0.0802379	0.0688508	0.111631	515	515
ATP6V1C1	-0.271163	3.942e-10	3.36146e-09	515	515
ATP6V1C2	0.0245766	0.577896	0.660713	515	515
ATP6V1D	-0.113774	0.00976453	0.0199993	515	515
ATP6V1E1	-0.0801949	0.0690001	0.111846	515	515
ATP6V1E2	-0.101244	0.021567	0.0403559	515	515
ATP6V1F	-0.211979	1.20901e-06	5.65147e-06	515	515
ATP6V1G1	-0.0570402	0.196234	0.272782	515	515
ATP6V1G2	-0.0815028	0.0645773	0.105567	515	515
ATP6V1G3	0.0768325	0.081518	0.129282	515	59
ATP6V1H	0.00606138	0.890856	0.918995	515	515
ATP7A	0.0933053	0.0342675	0.0607593	515	515
ATP7B	0.104133	0.0180864	0.0346256	515	515
ATP8A1	0.326476	2.95784e-14	4.91449e-13	515	515
ATP8A2	0.27859	1.23739e-10	1.13454e-09	515	512
ATP8B1	0.227357	1.8336e-07	9.97822e-07	515	515
ATP8B2	0.00271751	0.950945	0.964357	515	515
ATP8B3	-0.253692	5.25211e-09	3.74524e-08	515	515
ATP8B4	0.0615997	0.16276	0.232841	515	515
ATP8B5P	0.192246	1.11696e-05	4.36905e-05	515	515
ATP9A	0.0105614	0.811028	0.856673	515	515
ATP9B	0.376884	7.93689e-19	2.63526e-17	515	515
ATPAF1	0.136925	0.00184287	0.00449596	515	515
ATPAF2	0.105133	0.017002	0.0327588	515	515
ATPBD4	-0.0749927	0.0891095	0.139401	515	515
ATPIF1	0.149716	0.000653042	0.00176463	515	515
ATRIP	-0.12998	0.00312571	0.00723697	515	515
ATRNL1	0.0607106	0.168925	0.240202	515	450
ATRN	0.132533	0.00258135	0.00609882	515	515
ATRX	0.165477	0.00016183	0.000499023	515	515
ATR	-0.144676	0.000992708	0.00257357	515	515
ATXN10	0.0245817	0.577817	0.660713	515	515
ATXN1L	0.130462	0.00301565	0.00701709	515	515
ATXN1	-0.0826164	0.0609977	0.100538	515	515
ATXN2L	-0.121639	0.00570978	0.0123514	515	515
ATXN2	0.0479814	0.277103	0.363744	515	515
ATXN3L	-0.0587384	0.183223	0.25729	515	15
ATXN3	0.0449379	0.308755	0.397487	515	515
ATXN7L1	0.228822	1.52107e-07	8.41029e-07	515	515
ATXN7L2	0.0122091	0.782237	0.83327	515	515
ATXN7L3B	0.0182464	0.67953	0.749914	515	515
ATXN7L3	-0.0742497	0.0923317	0.143755	515	515
ATXN7	0.0686773	0.119568	0.179546	515	515
ATXN8OS	0.0107279	0.808106	0.854445	515	6
AUH	0.165336	0.00016395	0.000504859	515	515
AUP1	-0.0677362	0.124733	0.185959	515	515
AURKAIP1	-0.0279293	0.527126	0.614857	515	515
AURKAPS1	-0.272343	3.28663e-10	2.83282e-09	515	515
AURKA	-0.434086	4.44164e-25	3.57982e-23	515	515
AURKB	-0.461726	1.47805e-28	2.06596e-26	515	515
AURKC	-0.147617	0.000778713	0.00206596	515	513
AUTS2	0.303812	1.85401e-12	2.2833e-11	515	515
AVEN	-0.188653	1.63563e-05	6.18365e-05	515	515
AVIL	-0.0125438	0.776423	0.828749	515	515
AVL9	-0.383749	1.62893e-19	6.01004e-18	515	515
AVPI1	0.231267	1.11053e-07	6.31501e-07	515	515
AVPR1A	-0.109793	0.0126639	0.0252268	515	503
AVPR1B	0.0424054	0.336842	0.427316	515	262
AVPR2	0.200775	4.38855e-06	1.85569e-05	515	508
AVP	-0.0173392	0.694642	0.762298	515	43
AWAT1	-0.210643	1.41523e-06	6.53747e-06	515	134
AWAT2	0.0465682	0.291515	0.379077	515	324
AXIN1	0.0706427	0.109323	0.16626	515	515
AXIN2	0.386004	9.60327e-20	3.65619e-18	515	515
AXL	-0.0301093	0.495376	0.584612	515	515
AZGP1	0.125627	0.00429925	0.00961762	515	514
AZI1	0.00260023	0.953059	0.965914	515	515
AZI2	-0.0459932	0.29752	0.385732	515	515
AZIN1	-0.286874	3.25979e-11	3.30745e-10	515	515
AZU1	0.21756	6.19437e-07	3.05259e-06	515	440
B2M	0.0357982	0.417552	0.510055	515	515
B3GALNT1	-0.182802	2.9986e-05	0.000107431	515	515
B3GALNT2	-0.0751902	0.0882683	0.138236	515	515
B3GALT1	-0.0638845	0.147694	0.214683	515	330
B3GALT2	0.312909	3.67378e-13	5.03646e-12	515	515
B3GALT4	0.34569	6.68144e-16	1.43139e-14	515	515
B3GALT5	0.0437172	0.322094	0.411665	515	391
B3GALT6	0.0747643	0.0900903	0.140715	515	515
B3GALTL	0.00693854	0.875182	0.907273	515	515
B3GAT1	0.0627571	0.154989	0.223629	515	515
B3GAT2	0.105669	0.0164446	0.0317979	515	514
B3GAT3	-0.00770835	0.861466	0.896589	515	515
B3GNT1	0.185965	2.16582e-05	7.97187e-05	515	515
B3GNT2	-0.0977049	0.0266097	0.0486708	515	515
B3GNT3	-0.0095508	0.828816	0.870448	515	515
B3GNT4	-0.238265	4.42545e-08	2.70177e-07	515	511
B3GNT5	-0.364133	1.36215e-17	3.78148e-16	515	515
B3GNT6	0.0760328	0.0847508	0.133554	515	501
B3GNT7	0.0535362	0.225188	0.306195	515	515
B3GNT8	0.381526	2.73154e-19	9.80215e-18	515	515
B3GNT9	0.308711	7.8082e-13	1.01874e-11	515	515
B3GNTL1	0.0303044	0.492585	0.582259	515	515
B4GALNT1	-0.216724	6.85483e-07	3.35162e-06	515	515
B4GALNT2	0.164007	0.000185334	0.000564963	515	409
B4GALNT3	0.330792	1.29169e-14	2.26674e-13	515	515
B4GALNT4	-0.0545139	0.216819	0.296672	515	512
B4GALT1	-0.1753	6.34663e-05	0.000213132	515	515
B4GALT2	-0.0955627	0.0301315	0.0542682	515	515
B4GALT3	-0.156389	0.000367537	0.00105475	515	515
B4GALT4	-0.114937	0.00903694	0.0186582	515	515
B4GALT5	-0.199966	4.80373e-06	2.01251e-05	515	515
B4GALT6	-0.124559	0.00464227	0.0103054	515	515
B4GALT7	0.121237	0.00587304	0.0126662	515	515
B9D1	0.16996	0.00010625	0.000340068	515	515
B9D2	0.337067	3.78286e-15	7.34095e-14	515	515
BAALC	0.133054	0.00248134	0.0058805	515	515
BAAT	0.150333	0.000619867	0.00168685	515	509
BACE1	-0.000415614	0.992493	0.994425	515	515
BACE2	0.343292	1.08798e-15	2.26762e-14	515	515
BACH1	-0.284391	4.88502e-11	4.79812e-10	515	515
BACH2	-0.0771434	0.0802882	0.127645	515	515
BAD	0.19802	5.96067e-06	2.44494e-05	515	515
BAG1	0.32518	3.78377e-14	6.18397e-13	515	515
BAG2	-0.184026	2.64552e-05	9.56906e-05	515	515
BAG3	0.0456748	0.300881	0.389382	515	515
BAG4	-0.106535	0.0155769	0.0303225	515	515
BAG5	-0.065072	0.140295	0.205257	515	515
BAGE2	-0.0983648	0.0255988	0.0470326	515	468
BAGE	-0.108278	0.0139526	0.0275384	515	104
BAHCC1	0.258914	2.47049e-09	1.85431e-08	515	515
BAHD1	0.10807	0.0141385	0.0278507	515	515
BAI1	0.228247	1.63712e-07	8.99718e-07	515	512
BAI2	0.00313003	0.94351	0.95891	515	515
BAI3	0.199418	5.10566e-06	2.12476e-05	515	500
BAIAP2L1	-0.167783	0.000130503	0.000410139	515	515
BAIAP2L2	0.0978719	0.0263507	0.0482367	515	514
BAIAP2	0.243674	2.13057e-08	1.36449e-07	515	515
BAIAP3	0.136973	0.00183598	0.00448132	515	515
BAK1	-0.0232736	0.598229	0.679089	515	515
BAMBI	-0.118242	0.0072262	0.0152795	515	515
BANF1	-0.204279	2.95465e-06	1.29144e-05	515	515
BANF2	0.0574185	0.193279	0.269359	515	83
BANK1	0.210999	1.35719e-06	6.29117e-06	515	515
BANP	-0.00834242	0.8502	0.887637	515	515
BAP1	0.0416684	0.345313	0.436346	515	515
BARD1	-0.341817	1.46544e-15	2.98889e-14	515	515
BARHL1	-0.00864434	0.844846	0.883231	515	61
BARHL2	-0.152177	0.000529743	0.0014625	515	75
BARX1	0.163054	0.000202256	0.000612066	515	457
BARX2	0.0066765	0.879859	0.910564	515	514
BASE	0.116299	0.00824685	0.0171921	515	138
BASP1	-0.061702	0.162061	0.23199	515	515
BAT1	0.0453018	0.304849	0.393321	515	515
BAT2L1	0.0488835	0.26816	0.354081	515	515
BAT2L2	-0.0461924	0.29543	0.383421	515	515
BAT2	-0.0141426	0.74883	0.807184	515	515
BAT3	0.0796885	0.070778	0.114463	515	515
BAT4	0.0362171	0.41212	0.505076	515	515
BAT5	0.215107	8.32878e-07	4.01436e-06	515	515
BATF2	-0.14011	0.00143455	0.0035914	515	515
BATF3	-0.334767	5.95303e-15	1.10894e-13	515	515
BATF	0.0909818	0.0390206	0.0681494	515	515
BAX	0.0110921	0.801724	0.849405	515	515
BAZ1A	-0.282652	6.46905e-11	6.24352e-10	515	515
BAZ1B	-0.108936	0.0133793	0.0265172	515	515
BAZ2A	-0.0763421	0.0834883	0.131824	515	515
BAZ2B	0.175632	6.14363e-05	0.000206976	515	515
BBC3	0.184966	2.40159e-05	8.75965e-05	515	515
BBOX1	0.0717917	0.103662	0.158895	515	468
BBS10	-0.0426319	0.334264	0.424639	515	515
BBS12	0.00204557	0.963064	0.973339	515	515
BBS1	0.383922	1.56454e-19	5.79111e-18	515	515
BBS2	0.122625	0.00532698	0.0116354	515	515
BBS4	0.103478	0.0188289	0.0358601	515	515
BBS5	0.216038	7.44681e-07	3.61718e-06	515	515
BBS7	-0.298741	4.46161e-12	5.19992e-11	515	515
BBS9	-0.090875	0.0392518	0.0684654	515	515
BBX	-0.146414	0.000860526	0.00226348	515	515
BCAM	0.237594	4.83953e-08	2.93704e-07	515	515
BCAN	0.00196986	0.96443	0.974129	515	504
BCAP29	-0.219283	5.02036e-07	2.527e-06	515	515
BCAP31	0.114311	0.00942216	0.0193715	515	515
BCAR1	0.0963024	0.0288727	0.0522554	515	515
BCAR3	-0.280343	9.36499e-11	8.76346e-10	515	515
BCAR4	-0.194013	9.2342e-06	3.67091e-05	515	205
BCAS1	0.325522	3.54585e-14	5.81892e-13	515	513
BCAS2	-0.250668	8.06583e-09	5.54401e-08	515	515
BCAS3	0.122282	0.00545761	0.011887	515	515
BCAS4	-0.0078825	0.858369	0.894343	515	515
BCAT1	-0.0905763	0.0399048	0.0694063	515	515
BCAT2	0.210646	1.41465e-06	6.53628e-06	515	515
BCCIP	-0.231601	1.06344e-07	6.06574e-07	515	515
BCDIN3D	0.180177	3.91167e-05	0.000137097	515	515
BCHE	0.173766	7.3705e-05	0.000244355	515	514
BCKDHA	0.202945	3.43781e-06	1.48314e-05	515	515
BCKDHB	0.107254	0.0148882	0.0291066	515	515
BCKDK	-0.0268279	0.543551	0.629497	515	515
BCL10	-0.227463	1.80893e-07	9.86275e-07	515	515
BCL11A	0.274343	2.41047e-10	2.11596e-09	515	515
BCL11B	0.135581	0.00204521	0.00494253	515	515
BCL2A1	-0.0670837	0.128414	0.190638	515	515
BCL2L10	-0.128847	0.00339928	0.00780078	515	447
BCL2L11	-0.153011	0.000493096	0.00137232	515	515
BCL2L12	-0.257344	3.10457e-09	2.30001e-08	515	515
BCL2L13	-0.217222	6.45388e-07	3.17031e-06	515	515
BCL2L14	0.212655	1.11605e-06	5.2464e-06	515	515
BCL2L15	0.305005	1.50423e-12	1.88979e-11	515	515
BCL2L1	-0.104556	0.0176207	0.0338136	515	515
BCL2L2	0.156341	0.000369102	0.00105833	515	515
BCL2	0.19785	6.07335e-06	2.48504e-05	515	515
BCL3	0.0996888	0.0236702	0.0438806	515	515
BCL6B	0.104615	0.017556	0.0337056	515	515
BCL6	0.191197	1.24942e-05	4.83323e-05	515	515
BCL7A	0.0275291	0.533065	0.620156	515	515
BCL7B	-0.038687	0.380953	0.473758	515	515
BCL7C	0.0405798	0.358073	0.449994	515	515
BCL8	-0.00219025	0.960454	0.971536	515	417
BCL9L	-0.121025	0.00596058	0.0128398	515	515
BCL9	-0.00945495	0.830508	0.871859	515	515
BCLAF1	0.0709528	0.107772	0.164225	515	515
BCMO1	0.136086	0.00196694	0.00476953	515	501
BCO2	0.0767798	0.0817277	0.129546	515	515
BCORL1	0.0272563	0.537132	0.623761	515	515
BCORL2	0.0228575	0.604789	0.684824	515	229
BCOR	0.207312	2.08632e-06	9.3732e-06	515	515
BCR	0.129541	0.00322916	0.007448	515	515
BCS1L	-0.0932868	0.0343033	0.0608119	515	515
BCYRN1	-0.0277864	0.529242	0.616786	515	13
BDH1	0.16978	0.000108082	0.000345212	515	515
BDH2	0.225456	2.3321e-07	1.24304e-06	515	515
BDKRB1	-0.0873686	0.0475148	0.0807934	515	511
BDKRB2	0.0538157	0.222773	0.303553	515	515
BDNFOS	0.233452	8.35786e-08	4.86196e-07	515	515
BDNF	-0.00170828	0.969151	0.977662	515	514
BDP1	-0.0528376	0.231307	0.312812	515	515
BEAN	-0.0413011	0.349586	0.440881	515	515
BECN1	0.0609003	0.167596	0.238597	515	515
BEGAIN	0.14361	0.00108281	0.00278944	515	513
BEND2	0.0483557	0.273368	0.359763	515	96
BEND3	0.0265495	0.547742	0.633434	515	515
BEND4	-0.0478894	0.278026	0.36474	515	483
BEND5	0.270302	4.49829e-10	3.79214e-09	515	515
BEND6	-0.418013	3.37166e-23	2.10602e-21	515	515
BEND7	0.377401	7.05235e-19	2.36514e-17	515	515
BEST1	-0.108191	0.0140302	0.0276537	515	515
BEST2	-0.10936	0.0130213	0.0258691	515	165
BEST3	-0.143592	0.00108447	0.002793	515	300
BEST4	0.135749	0.00201876	0.0048857	515	513
BET1L	0.333835	7.14687e-15	1.31297e-13	515	515
BET1	-0.221026	4.05238e-07	2.07477e-06	515	515
BET3L	-0.0850586	0.0537192	0.0899958	515	343
BEX1	-0.00112021	0.979768	0.985289	515	469
BEX2	0.132544	0.00257915	0.00609434	515	515
BEX4	0.241505	2.86229e-08	1.79684e-07	515	515
BEX5	0.147054	0.000816073	0.00215649	515	515
BEYLA	0.0567144	0.198806	0.275743	515	6
BFAR	0.188614	1.64244e-05	6.20588e-05	515	515
BFSP1	0.0535172	0.225353	0.306336	515	515
BFSP2	0.0967523	0.0281294	0.0510626	515	454
BGLAP	0.0567889	0.198216	0.275096	515	515
BGN	0.0628971	0.154069	0.222506	515	515
BHLHA15	0.0953355	0.0305275	0.0548776	515	512
BHLHB9	-0.0203006	0.645788	0.720807	515	515
BHLHE22	0.124085	0.00480239	0.0106078	515	515
BHLHE23	0.010253	0.816446	0.860896	515	7
BHLHE40	0.0587537	0.183109	0.257165	515	515
BHLHE41	0.0302595	0.493227	0.58273	515	515
BHMT2	-0.111559	0.0112949	0.0227768	515	514
BHMT	-0.0186698	0.67252	0.74415	515	421
BICC1	0.00799511	0.856368	0.892677	515	515
BICD1	-0.285273	4.23287e-11	4.19468e-10	515	515
BICD2	-0.00464913	0.916178	0.938576	515	515
BID	-0.187195	1.90568e-05	7.09721e-05	515	515
BIK	0.0048264	0.912994	0.935986	515	515
BIN1	0.0702389	0.111369	0.168973	515	515
BIN2	0.0324521	0.462425	0.553769	515	515
BIN3	0.280406	9.27184e-11	8.68036e-10	515	515
BIRC2	-0.233635	8.16035e-08	4.75814e-07	515	515
BIRC3	-0.110518	0.012085	0.0241967	515	515
BIRC5	-0.466323	3.62898e-29	5.84968e-27	515	515
BIRC6	-0.0315313	0.475229	0.566083	515	515
BIRC7	0.127425	0.00377327	0.00855464	515	512
BIRC8	-0.0762162	0.0840006	0.132528	515	4
BIVM	0.156697	0.000357721	0.00102969	515	515
BLCAP	0.0318681	0.470524	0.561549	515	515
BLID	-0.1999	4.83886e-06	2.02511e-05	515	121
BLK	0.204075	3.02426e-06	1.31985e-05	515	510
BLMH	-0.0880292	0.0458551	0.0783377	515	515
BLM	-0.384184	1.47157e-19	5.46724e-18	515	515
BLNK	0.286283	3.59064e-11	3.61743e-10	515	515
BLOC1S1	0.0929101	0.0350394	0.0619629	515	515
BLOC1S2	-0.0531688	0.228392	0.309584	515	515
BLOC1S3	-0.112532	0.0105981	0.0215345	515	515
BLVRA	0.0530007	0.229868	0.311203	515	515
BLVRB	0.0552199	0.210916	0.289925	515	515
BLZF1	-0.211331	1.30511e-06	6.06946e-06	515	515
BMF	0.135269	0.00209497	0.00505362	515	515
BMI1	-0.126789	0.00395233	0.00891135	515	515
BMP10	-0.0723512	0.100991	0.155397	515	51
BMP15	0.0901357	0.0408847	0.0708518	515	102
BMP1	-0.0745279	0.0911145	0.142148	515	515
BMP2K	-0.0881958	0.0454444	0.0777159	515	515
BMP2	0.200419	4.56653e-06	1.92443e-05	515	515
BMP3	0.232754	9.15493e-08	5.27801e-07	515	514
BMP4	0.0714995	0.105079	0.160673	515	515
BMP5	0.232668	9.25856e-08	5.33622e-07	515	508
BMP6	0.232162	9.88847e-08	5.6731e-07	515	515
BMP7	0.123862	0.00487926	0.0107598	515	512
BMP8A	-0.153962	0.000454219	0.00127281	515	515
BMP8B	-0.0695872	0.114736	0.173393	515	515
BMPER	0.111725	0.0111736	0.0225662	515	509
BMPR1A	0.0333865	0.449631	0.541465	515	515
BMPR1B	-0.150546	0.000608733	0.00165949	515	515
BMPR2	0.0806325	0.0674934	0.109644	515	515
BMS1P4	0.136779	0.00186394	0.00454403	515	511
BMS1P5	0.163365	0.000196574	0.000596858	515	515
BMS1	-0.148598	0.000717432	0.00191994	515	515
BMX	0.319742	1.04951e-13	1.59163e-12	515	508
BNC1	-0.103077	0.0192974	0.0366233	515	445
BNC2	-0.0145579	0.741712	0.80124	515	515
BNIP1	-0.0681029	0.1227	0.183463	515	515
BNIP2	0.0183958	0.677052	0.748112	515	515
BNIP3L	0.0948204	0.0314416	0.0563232	515	515
BNIP3	-0.113212	0.0101342	0.0206824	515	515
BNIPL	0.237966	4.60597e-08	2.80598e-07	515	514
BOC	0.0997475	0.0235877	0.0437397	515	515
BOD1L	0.0493997	0.263133	0.348542	515	515
BOD1	-0.193443	9.82137e-06	3.88271e-05	515	515
BOK	0.271129	3.96248e-10	3.37605e-09	515	515
BOLA1	-0.0666736	0.13077	0.193733	515	515
BOLA2	-0.224152	2.74724e-07	1.44771e-06	515	515
BOLA3	-0.278518	1.25151e-10	1.14643e-09	515	515
BOLL	-0.076891	0.0812854	0.128978	515	235
BOP1	-0.156754	0.000355924	0.00102525	515	514
BPESC1	-0.0758054	0.0856886	0.13484	515	6
BPGM	-0.0699281	0.112965	0.171044	515	515
BPHL	-0.0324019	0.463119	0.554466	515	515
BPIL1	0.203126	3.36807e-06	1.45527e-05	515	410
BPIL2	-0.0373301	0.397892	0.490749	515	135
BPIL3	0.000672774	0.987848	0.991171	515	61
BPI	0.131812	0.00272561	0.00640332	515	385
BPNT1	-0.0660873	0.134197	0.1979	515	515
BPTF	0.0065197	0.88266	0.912895	515	515
BPY2	0.0468104	0.28901	0.376397	515	20
BRAF	-0.275042	2.16172e-10	1.91273e-09	515	515
BRAP	-0.112503	0.0106184	0.0215673	515	515
BRCA1	-0.469401	1.40063e-29	2.41343e-27	515	515
BRCA2	-0.403496	1.38394e-21	6.84708e-20	515	515
BRCC3	-0.106937	0.0151886	0.029656	515	515
BRD1	0.346829	5.29226e-16	1.15482e-14	515	515
BRD2	0.153733	0.000463325	0.0012956	515	515
BRD3	0.0511497	0.246574	0.33022	515	515
BRD4	-0.0238317	0.589481	0.67114	515	515
BRD7P3	-0.00330291	0.940395	0.956905	515	327
BRD7	0.037894	0.390798	0.483521	515	515
BRD8	0.145268	0.000945693	0.00246319	515	515
BRD9	-0.127119	0.00385855	0.00873073	515	515
BRDT	-0.076462	0.0830031	0.131214	515	349
BREA2	-0.000202575	0.996341	0.997189	515	500
BRE	0.0804425	0.0681443	0.110602	515	515
BRF1	0.252729	6.02476e-09	4.24622e-08	515	515
BRF2	-0.0231644	0.599947	0.68046	515	515
BRI3BP	-0.215856	7.61167e-07	3.69277e-06	515	515
BRI3	-0.0598944	0.174738	0.24725	515	515
BRIP1	-0.477666	1.03469e-30	2.27269e-28	515	515
BRIX1	-0.445944	1.56452e-26	1.57937e-24	515	515
BRMS1L	-0.260539	1.94684e-09	1.48298e-08	515	515
BRMS1	-0.0526597	0.232884	0.31454	515	515
BRP44L	0.0868057	0.0489685	0.0829294	515	515
BRP44	0.0580458	0.18845	0.263593	515	515
BRPF1	-0.0101513	0.818235	0.862302	515	515
BRPF3	-0.0182407	0.679625	0.749977	515	515
BRS3	-0.0429884	0.330234	0.420321	515	96
BRSK1	-0.226394	2.07171e-07	1.11579e-06	515	515
BRSK2	0.108731	0.0135555	0.0268265	515	502
BRWD1	0.0319843	0.468905	0.559942	515	515
BRWD3	-0.145787	0.00090616	0.0023701	515	515
BSCL2	0.263642	1.23004e-09	9.65294e-09	515	515
BSDC1	0.189096	1.56121e-05	5.92023e-05	515	515
BSG	0.136356	0.00192611	0.00468131	515	515
BSND	-0.0643539	0.144734	0.210887	515	276
BSN	-0.0556575	0.207316	0.285684	515	515
BSPRY	0.0473908	0.283065	0.370161	515	515
BST1	-0.0497969	0.259309	0.344275	515	515
BST2	0.0530928	0.229059	0.31029	515	515
BSX	0.0176608	0.689271	0.757444	515	25
BTAF1	0.0138734	0.753454	0.8109	515	515
BTBD10	-0.151211	0.000575276	0.0015758	515	515
BTBD11	0.0371759	0.399846	0.492732	515	515
BTBD12	0.0308813	0.484382	0.574493	515	515
BTBD16	-0.0442138	0.316623	0.405969	515	451
BTBD17	-0.0467751	0.289374	0.376784	515	155
BTBD18	0.0759507	0.0850885	0.134044	515	419
BTBD19	0.00731398	0.868488	0.902018	515	513
BTBD1	-0.0751414	0.0884756	0.138506	515	515
BTBD2	0.0374811	0.395985	0.489	515	515
BTBD3	-0.0914996	0.0379155	0.0664436	515	515
BTBD6	0.14106	0.00132992	0.00335892	515	515
BTBD7	0.0616317	0.162541	0.232612	515	515
BTBD8	-0.0711731	0.10668	0.162817	515	503
BTBD9	0.351305	2.09804e-16	4.85367e-15	515	515
BTC	0.288216	2.61519e-11	2.69307e-10	515	511
BTD	0.318331	1.36302e-13	2.01659e-12	515	515
BTF3L1	-0.0233585	0.596894	0.677843	515	148
BTF3L4	-0.294874	8.61643e-12	9.68102e-11	515	515
BTF3	0.0311885	0.480043	0.57056	515	515
BTG1	0.255163	4.25394e-09	3.08295e-08	515	515
BTG2	0.46266	1.11313e-28	1.62403e-26	515	515
BTG3	0.0471773	0.285242	0.372223	515	515
BTG4	0.00623307	0.887784	0.916819	515	267
BTK	0.11539	0.00876685	0.0181569	515	515
BTLA	0.103099	0.0192715	0.0365775	515	515
BTN1A1	0.117557	0.00757232	0.0159305	515	445
BTN2A1	0.0455654	0.30204	0.390523	515	515
BTN2A2	0.124272	0.00473876	0.0104861	515	515
BTN2A3	0.070116	0.111998	0.169786	515	515
BTN3A1	0.031259	0.479051	0.56959	515	515
BTN3A2	0.0773957	0.0793015	0.126281	515	515
BTN3A3	0.127226	0.00382844	0.0086682	515	515
BTNL2	0.0181105	0.681786	0.751822	515	187
BTNL3	0.148187	0.000742552	0.00198001	515	241
BTNL8	0.254875	4.43379e-09	3.20516e-08	515	479
BTNL9	0.391064	2.89062e-20	1.19129e-18	515	515
BTRC	0.111914	0.0110362	0.0223181	515	515
BUB1B	-0.45874	3.63895e-28	4.6411e-26	515	515
BUB1	-0.491208	1.23863e-32	4.58478e-30	515	515
BUB3	-0.352225	1.73154e-16	4.04676e-15	515	515
BUD13	-0.182116	3.21551e-05	0.000114505	515	515
BUD31	-0.232563	9.38576e-08	5.40797e-07	515	515
BVES	-0.103413	0.0189044	0.0359834	515	515
BYSL	-0.255968	3.7885e-09	2.76468e-08	515	515
BZRAP1	0.330424	1.38697e-14	2.41487e-13	515	515
BZW1	-0.271332	3.84118e-10	3.28109e-09	515	515
BZW2	-0.320458	9.1866e-14	1.41248e-12	515	515
C10orf105	0.293248	1.13314e-11	1.25341e-10	515	503
C10orf107	0.282359	6.78152e-11	6.51052e-10	515	491
C10orf108	0.253162	5.66423e-09	4.01051e-08	515	500
C10orf10	0.122385	0.00541811	0.0118112	515	515
C10orf110	0.0362405	0.411818	0.504779	515	514
C10orf111	0.123541	0.0049922	0.0109785	515	510
C10orf113	-0.0756492	0.086338	0.135723	515	90
C10orf114	-0.255493	4.0566e-09	2.94955e-08	515	515
C10orf116	0.339609	2.28197e-15	4.54239e-14	515	515
C10orf118	0.0969348	0.0278327	0.0506067	515	515
C10orf119	-0.272334	3.29164e-10	2.83592e-09	515	515
C10orf11	0.342464	1.28617e-15	2.64484e-14	515	515
C10orf120	-0.00529041	0.904667	0.929882	515	14
C10orf122	-0.0612941	0.16486	0.235389	515	69
C10orf125	-0.0967962	0.0280578	0.050957	515	515
C10orf128	0.131809	0.00272605	0.00640362	515	515
C10orf129	0.0610503	0.16655	0.237294	515	79
C10orf12	-0.221979	3.60152e-07	1.85726e-06	515	515
C10orf131	-0.0317336	0.4724	0.563317	515	323
C10orf137	0.0676905	0.124988	0.186257	515	515
C10orf140	-0.0234475	0.595496	0.67641	515	513
C10orf18	-0.215794	7.66893e-07	3.71694e-06	515	515
C10orf25	0.0966758	0.0282546	0.0512527	515	515
C10orf26	0.192959	1.03467e-05	4.07784e-05	515	515
C10orf27	0.0651172	0.140019	0.204898	515	106
C10orf28	0.00463682	0.916399	0.938755	515	515
C10orf2	-0.164418	0.000178459	0.000546003	515	515
C10orf32	0.393838	1.48366e-20	6.41455e-19	515	515
C10orf35	-0.0701499	0.111825	0.169561	515	515
C10orf40	-0.0622039	0.158668	0.228145	515	36
C10orf41	0.194121	9.12777e-06	3.63221e-05	515	515
C10orf46	-0.220856	4.13819e-07	2.11572e-06	515	515
C10orf47	-0.0293339	0.50655	0.595538	515	515
C10orf4	0.0154103	0.727175	0.789675	515	515
C10orf50	0.0704267	0.110414	0.167766	515	291
C10orf53	0.101994	0.0206113	0.0387599	515	96
C10orf54	0.165373	0.000163396	0.00050323	515	515
C10orf55	-0.209695	1.58155e-06	7.25843e-06	515	510
C10orf57	0.227483	1.80428e-07	9.84814e-07	515	515
C10orf58	-0.000566952	0.989759	0.992391	515	515
C10orf62	-0.0289822	0.511663	0.600324	515	135
C10orf67	0.158524	0.000304297	0.000889355	515	423
C10orf68	0.161933	0.000223986	0.000671218	515	505
C10orf71	0.122325	0.00544109	0.0118562	515	224
C10orf72	0.242301	2.56914e-08	1.62763e-07	515	515
C10orf75	0.128514	0.00348379	0.00797731	515	515
C10orf76	0.290158	1.89748e-11	2.01203e-10	515	515
C10orf78	-0.189021	1.57358e-05	5.9626e-05	515	515
C10orf79	0.172016	8.72853e-05	0.000284424	515	514
C10orf81	0.143601	0.00108368	0.00279131	515	512
C10orf82	0.037954	0.390048	0.482772	515	262
C10orf84	-0.0595482	0.177248	0.250223	515	515
C10orf88	-0.22027	4.44817e-07	2.26004e-06	515	515
C10orf90	-0.0526871	0.232641	0.314276	515	290
C10orf91	-0.0384388	0.384017	0.476769	515	494
C10orf93	0.237214	5.09089e-08	3.07701e-07	515	442
C10orf95	0.299542	3.88862e-12	4.56941e-11	515	515
C10orf96	0.0227517	0.606461	0.686446	515	4
C10orf99	-0.00299662	0.945914	0.960718	515	120
C11orf10	-0.0376714	0.393589	0.486492	515	515
C11orf16	0.319205	1.15936e-13	1.74105e-12	515	486
C11orf17	0.0731146	0.0974345	0.15055	515	515
C11orf1	0.133383	0.00242012	0.00575325	515	515
C11orf20	-0.0497097	0.260146	0.345203	515	453
C11orf21	0.166016	0.000153925	0.000476706	515	513
C11orf24	-0.0807142	0.067215	0.109254	515	515
C11orf2	0.300377	3.36756e-12	3.99471e-11	515	515
C11orf30	-0.0490433	0.266597	0.35236	515	515
C11orf31	-0.0780334	0.0768512	0.122868	515	515
C11orf34	0.0208009	0.637676	0.713666	515	254
C11orf35	0.301019	3.01384e-12	3.60076e-11	515	515
C11orf36	-0.0537713	0.223155	0.303885	515	78
C11orf41	-0.0749264	0.0893932	0.13979	515	515
C11orf42	0.0718441	0.103409	0.158593	515	316
C11orf45	0.182245	3.17356e-05	0.000113213	515	515
C11orf46	0.074431	0.091537	0.142684	515	515
C11orf48	-0.191611	1.19547e-05	4.6511e-05	515	515
C11orf49	0.304459	1.6554e-12	2.06084e-11	515	515
C11orf51	0.0761178	0.0844024	0.133078	515	515
C11orf52	0.280838	8.65318e-11	8.13204e-10	515	515
C11orf53	0.16669	0.000144567	0.000450444	515	331
C11orf54	0.109551	0.0128623	0.0255914	515	515
C11orf57	-0.160981	0.000244159	0.000727528	515	515
C11orf58	0.0710866	0.107108	0.163375	515	515
C11orf59	-0.0419083	0.34254	0.433281	515	515
C11orf61	0.136322	0.00193119	0.00469195	515	515
C11orf63	0.187306	1.88376e-05	7.0251e-05	515	515
C11orf64	-0.0453301	0.304546	0.393057	515	4
C11orf65	-0.0227656	0.606242	0.686275	515	507
C11orf66	0.259239	2.35596e-09	1.77501e-08	515	513
C11orf67	0.031729	0.472463	0.56336	515	515
C11orf68	-0.00603462	0.891334	0.919347	515	515
C11orf70	0.0730641	0.0976662	0.150862	515	515
C11orf71	0.0907736	0.0394725	0.068786	515	515
C11orf73	-0.131889	0.00270982	0.00637072	515	515
C11orf74	-0.0217422	0.62253	0.701061	515	515
C11orf75	0.139085	0.00155581	0.00386448	515	515
C11orf80	-0.172733	8.14631e-05	0.000267282	515	515
C11orf82	-0.498269	1.13844e-33	5.05671e-31	515	515
C11orf83	-0.0520456	0.238385	0.320714	515	515
C11orf84	-0.247194	1.31156e-08	8.72106e-08	515	515
C11orf85	-0.239204	3.9029e-08	2.40328e-07	515	318
C11orf86	-0.0550024	0.212723	0.291886	515	447
C11orf87	-0.0847131	0.0547028	0.0913832	515	307
C11orf88	0.25229	6.41222e-09	4.50818e-08	515	471
C11orf90	-0.0278525	0.528263	0.615951	515	352
C11orf92	0.336725	4.04836e-15	7.78813e-14	515	515
C11orf93	0.272618	3.1502e-10	2.72345e-09	515	514
C11orf94	0.0832826	0.0589357	0.0975171	515	65
C11orf95	-0.0172788	0.695653	0.763072	515	515
C11orf9	0.16215	0.000219626	0.000660132	515	515
C12orf10	-0.0551387	0.21159	0.290551	515	515
C12orf11	-0.330821	1.28459e-14	2.25628e-13	515	515
C12orf12	-0.123201	0.00511423	0.0112136	515	25
C12orf23	-0.263476	1.26088e-09	9.87947e-09	515	515
C12orf24	-0.283725	5.44103e-11	5.29996e-10	515	515
C12orf26	0.00512492	0.907636	0.931975	515	515
C12orf27	0.227366	1.83151e-07	9.97228e-07	515	388
C12orf29	-0.315449	2.31467e-13	3.30974e-12	515	515
C12orf32	-0.237113	5.15914e-08	3.11449e-07	515	515
C12orf34	-0.0271136	0.539265	0.625549	515	515
C12orf35	-0.0492468	0.264615	0.35025	515	515
C12orf36	0.0463334	0.293957	0.381781	515	359
C12orf39	-0.202785	3.50057e-06	1.50861e-05	515	241
C12orf40	-0.0663451	0.132682	0.195998	515	79
C12orf41	-0.241908	2.71019e-08	1.70833e-07	515	515
C12orf42	0.10337	0.0189544	0.036058	515	452
C12orf43	-0.220587	4.27789e-07	2.18017e-06	515	515
C12orf44	-0.129426	0.00325693	0.00750427	515	515
C12orf45	-0.170728	9.87493e-05	0.000318252	515	515
C12orf47	-0.0694641	0.115381	0.174226	515	515
C12orf48	-0.461652	1.5116e-28	2.09818e-26	515	515
C12orf49	-0.137505	0.00176134	0.00432395	515	515
C12orf4	-0.182345	3.14128e-05	0.000112182	515	515
C12orf50	0.051891	0.239784	0.322314	515	172
C12orf51	0.0818184	0.0635455	0.104145	515	515
C12orf52	-0.117235	0.00773965	0.0162449	515	515
C12orf53	-0.0440375	0.318558	0.407972	515	513
C12orf54	-0.0517453	0.241109	0.323855	515	264
C12orf56	-0.117042	0.00784181	0.0164334	515	354
C12orf57	0.115931	0.00845408	0.0175874	515	515
C12orf59	0.0311106	0.481143	0.571629	515	514
C12orf5	-0.0634897	0.150218	0.217687	515	515
C12orf60	-0.154443	0.000435685	0.0012262	515	515
C12orf61	0.0873174	0.0476454	0.0809811	515	514
C12orf62	0.0851062	0.0535848	0.0897932	515	515
C12orf63	0.12711	0.00386104	0.00873411	515	490
C12orf65	-0.0844935	0.0553357	0.0922852	515	515
C12orf66	-0.0980401	0.026092	0.0478245	515	515
C12orf68	0.0282045	0.523061	0.610828	515	515
C12orf69	0.187794	1.79005e-05	6.7078e-05	515	514
C12orf70	-0.258079	2.79024e-09	2.07947e-08	515	434
C12orf71	0.121265	0.00586144	0.0126453	515	358
C12orf72	0.218783	5.33717e-07	2.67367e-06	515	515
C12orf73	-0.198257	5.80659e-06	2.38713e-05	515	515
C12orf74	0.316605	1.87302e-13	2.71881e-12	515	488
C12orf75	0.00136491	0.97535	0.982032	515	515
C12orf76	0.00794941	0.85718	0.893384	515	515
C12orf77	0.0681733	0.122313	0.183007	515	123
C13orf15	0.307912	9.00064e-13	1.16068e-11	515	515
C13orf16	-0.102798	0.0196289	0.0371536	515	381
C13orf18	0.088603	0.0444534	0.0761893	515	515
C13orf1	-0.155355	0.000402387	0.0011423	515	515
C13orf23	0.0721949	0.101731	0.156332	515	515
C13orf26	0.141814	0.00125193	0.00317799	515	306
C13orf27	-0.336684	4.08075e-15	7.8429e-14	515	515
C13orf29	-0.22908	1.47172e-07	8.16223e-07	515	515
C13orf30	0.295025	8.4002e-12	9.45401e-11	515	495
C13orf31	0.0385678	0.382423	0.475247	515	515
C13orf33	-0.108393	0.0138513	0.0273523	515	515
C13orf34	-0.36547	1.01703e-17	2.85111e-16	515	515
C13orf35	-0.0678896	0.12388	0.184908	515	273
C13orf36	0.0750346	0.0889304	0.139164	515	362
C13orf37	-0.2886	2.45512e-11	2.54659e-10	515	515
C13orf38	-0.215448	7.99536e-07	3.86671e-06	515	495
C13orf39	0.0767407	0.0818838	0.129762	515	197
C14orf101	0.122061	0.00554328	0.0120434	515	515
C14orf102	0.0953175	0.0305589	0.0549292	515	515
C14orf104	-0.139341	0.0015247	0.00379335	515	515
C14orf105	0.247141	1.32138e-08	8.78051e-08	515	334
C14orf106	-0.204104	3.01432e-06	1.31579e-05	515	515
C14orf109	-0.00664975	0.880337	0.910964	515	515
C14orf115	0.044884	0.309336	0.398056	515	190
C14orf118	-0.343884	9.65005e-16	2.02824e-14	515	515
C14orf119	-0.0678686	0.123996	0.185055	515	515
C14orf126	-0.097385	0.0271119	0.0494607	515	515
C14orf128	-0.0666537	0.130886	0.193874	515	515
C14orf129	-0.181337	3.47962e-05	0.000123273	515	515
C14orf132	0.225577	2.29696e-07	1.22627e-06	515	515
C14orf135	-0.143131	0.00112577	0.00288967	515	515
C14orf138	-0.0264722	0.548909	0.634526	515	515
C14orf139	0.195094	8.2129e-06	3.28714e-05	515	515
C14orf142	-0.0102529	0.816447	0.860896	515	515
C14orf143	-0.185499	2.27306e-05	8.32886e-05	515	515
C14orf145	-0.224696	2.56606e-07	1.35941e-06	515	515
C14orf147	-0.0708565	0.108251	0.164856	515	515
C14orf148	-0.0252394	0.56768	0.651665	515	506
C14orf149	-0.160057	0.000265346	0.000785042	515	515
C14orf153	-0.17801	4.85767e-05	0.000167146	515	515
C14orf156	-0.182906	2.96706e-05	0.000106454	515	515
C14orf159	0.363635	1.51836e-17	4.18606e-16	515	515
C14orf162	-0.0177549	0.687701	0.756218	515	260
C14orf165	0.0622111	0.158619	0.228092	515	12
C14orf166B	0.0820036	0.0629465	0.103332	515	126
C14orf166	-0.193699	9.55343e-06	3.78727e-05	515	515
C14orf167	0.209324	1.65162e-06	7.55254e-06	515	515
C14orf169	-0.0497843	0.25943	0.34439	515	515
C14orf174	0.0781391	0.0764513	0.122337	515	514
C14orf176	0.0568178	0.197987	0.274893	515	511
C14orf178	0.143119	0.00112683	0.00289165	515	305
C14orf179	-0.0459429	0.298049	0.386192	515	515
C14orf180	0.299479	3.93091e-12	4.61639e-11	515	302
C14orf181	0.0285781	0.517569	0.60576	515	515
C14orf182	-0.0690558	0.117539	0.176897	515	509
C14orf183	0.000849124	0.984663	0.98862	515	113
C14orf184	0.257218	3.16171e-09	2.33628e-08	515	441
C14orf19	0.0651922	0.139562	0.204304	515	506
C14orf1	0.00800634	0.856168	0.8926	515	515
C14orf21	-0.0414534	0.34781	0.438974	515	515
C14orf23	-0.109544	0.0128677	0.0255972	515	65
C14orf28	0.0633677	0.151005	0.218605	515	515
C14orf2	-0.125396	0.00437144	0.00976054	515	515
C14orf33	-0.295555	7.67976e-12	8.69214e-11	515	515
C14orf34	-0.154665	0.000427324	0.00120538	515	387
C14orf37	0.00986119	0.823343	0.866567	515	515
C14orf39	0.0447264	0.311039	0.399862	515	363
C14orf43	0.0127935	0.772094	0.82545	515	515
C14orf45	0.100033	0.0231898	0.0430898	515	515
C14orf48	-0.0543016	0.218617	0.298764	515	67
C14orf49	0.11707	0.0078274	0.016405	515	514
C14orf4	0.025577	0.562509	0.646954	515	515
C14orf50	0.0716762	0.10422	0.159643	515	510
C14orf53	0.106017	0.0160905	0.0311917	515	50
C14orf64	0.26805	6.34079e-10	5.23502e-09	515	508
C14orf68	-0.0358077	0.417429	0.509941	515	292
C14orf70	0.0214662	0.626954	0.704772	515	30
C14orf72	0.175746	6.07518e-05	0.00020505	515	514
C14orf73	0.169719	0.000108707	0.000346898	515	505
C14orf79	0.177612	5.05341e-05	0.000173285	515	515
C14orf80	-0.154288	0.000441557	0.00124098	515	515
C14orf86	0.226652	2.00514e-07	1.08292e-06	515	261
C14orf93	0.137748	0.00172826	0.00425059	515	515
C15orf17	0.315597	2.25286e-13	3.2326e-12	515	515
C15orf21	-0.148302	0.000735414	0.00196281	515	515
C15orf23	-0.368278	5.48139e-18	1.59711e-16	515	515
C15orf24	0.0168256	0.703253	0.769581	515	515
C15orf26	0.180645	3.73162e-05	0.000131363	515	473
C15orf27	0.142948	0.0011426	0.00292836	515	515
C15orf28	0.115497	0.00870424	0.018044	515	493
C15orf29	-0.0888268	0.0439164	0.0754754	515	515
C15orf2	0.0544869	0.217048	0.296964	515	186
C15orf32	-0.0109537	0.804148	0.85134	515	33
C15orf33	0.0735012	0.0956719	0.148148	515	513
C15orf34	0.282423	6.71181e-11	6.456e-10	515	515
C15orf37	0.190766	1.30819e-05	5.04496e-05	515	515
C15orf38	0.299244	4.09271e-12	4.78952e-11	515	515
C15orf39	0.19844	5.69065e-06	2.34284e-05	515	515
C15orf40	0.0529325	0.230469	0.311826	515	515
C15orf41	-0.313621	3.22896e-13	4.49759e-12	515	515
C15orf42	-0.431711	8.54727e-25	6.47132e-23	515	515
C15orf43	0.0465825	0.291367	0.378909	515	41
C15orf44	0.0208266	0.63726	0.713309	515	515
C15orf48	-0.313857	3.09353e-13	4.32402e-12	515	515
C15orf50	0.210071	1.51346e-06	6.96868e-06	515	291
C15orf51	0.090578	0.039901	0.0694063	515	467
C15orf52	0.294688	8.89204e-12	9.97386e-11	515	515
C15orf53	-0.0443502	0.31513	0.404289	515	370
C15orf54	0.0540664	0.220622	0.301154	515	461
C15orf55	-0.0813099	0.0652144	0.106443	515	266
C15orf56	0.349601	2.98895e-16	6.7127e-15	515	514
C15orf57	0.106133	0.0159744	0.0309967	515	515
C15orf58	0.0572644	0.194479	0.270888	515	515
C15orf59	0.360068	3.28445e-17	8.67234e-16	515	512
C15orf5	0.0331446	0.452925	0.544643	515	247
C15orf60	0.195647	7.73293e-06	3.1081e-05	515	191
C15orf61	0.0859532	0.0512409	0.0862777	515	515
C15orf62	0.207046	2.15155e-06	9.64889e-06	515	515
C15orf63	-0.0525341	0.234002	0.315773	515	515
C16orf11	-0.111569	0.0112874	0.0227661	515	103
C16orf13	0.102383	0.0201306	0.0379989	515	515
C16orf3	0.0697377	0.113952	0.172315	515	485
C16orf42	0.0577993	0.190337	0.265822	515	515
C16orf45	0.181666	3.36572e-05	0.000119556	515	515
C16orf46	0.0992259	0.0243297	0.0449405	515	515
C16orf48	0.337896	3.20979e-15	6.30228e-14	515	515
C16orf52	-0.0645916	0.143253	0.209003	515	515
C16orf53	-0.0117884	0.78956	0.839364	515	515
C16orf54	0.231197	1.12062e-07	6.37056e-07	515	515
C16orf55	0.0789157	0.073563	0.118369	515	515
C16orf57	-0.090443	0.0401991	0.0698452	515	515
C16orf58	0.309825	6.40044e-13	8.48918e-12	515	515
C16orf59	-0.354512	1.07152e-16	2.57732e-15	515	515
C16orf5	0.116777	0.00798414	0.0167089	515	515
C16orf61	-0.222365	3.43304e-07	1.77633e-06	515	515
C16orf62	0.103592	0.0186981	0.0356381	515	515
C16orf63	-0.25227	6.43087e-09	4.51811e-08	515	515
C16orf68	-0.102221	0.0203294	0.0383163	515	515
C16orf70	-0.129638	0.00320602	0.00740062	515	515
C16orf71	0.240441	3.3051e-08	2.05099e-07	515	515
C16orf72	-0.0950237	0.0310781	0.0557475	515	515
C16orf73	-0.316579	1.88186e-13	2.72767e-12	515	327
C16orf74	0.0325013	0.461746	0.553244	515	515
C16orf75	-0.33477	5.94981e-15	1.10894e-13	515	515
C16orf78	0.0271933	0.538073	0.624474	515	19
C16orf79	0.0768265	0.0815419	0.129303	515	512
C16orf7	0.166623	0.00014547	0.000452837	515	515
C16orf80	-0.104077	0.0181488	0.0347203	515	515
C16orf81	0.0676086	0.125446	0.186826	515	341
C16orf82	0.0262748	0.551894	0.637056	515	46
C16orf86	0.251501	7.17058e-09	4.99218e-08	515	515
C16orf87	-0.323295	5.40162e-14	8.60985e-13	515	515
C16orf88	-0.329563	1.63758e-14	2.82173e-13	515	515
C16orf89	0.556102	3.85008e-43	1.53911e-39	515	515
C16orf90	-0.097582	0.0268017	0.0489816	515	111
C16orf91	-0.100046	0.023172	0.0430607	515	515
C16orf92	0.0360952	0.413697	0.50646	515	63
C16orf93	0.187028	1.93926e-05	7.20748e-05	515	515
C17orf100	0.0406693	0.357012	0.448944	515	515
C17orf101	0.16796	0.000128351	0.000403885	515	515
C17orf102	0.191211	1.24762e-05	4.82816e-05	515	208
C17orf103	0.373269	1.7997e-18	5.67389e-17	515	515
C17orf104	-0.317308	1.64601e-13	2.4015e-12	515	515
C17orf105	-0.0125731	0.775915	0.828471	515	42
C17orf106	0.0474189	0.28278	0.369884	515	515
C17orf107	0.0764966	0.0828636	0.131076	515	515
C17orf108	0.361374	2.47874e-17	6.65033e-16	515	515
C17orf28	0.287788	2.80602e-11	2.87477e-10	515	515
C17orf37	0.0230376	0.601946	0.682336	515	515
C17orf39	0.149257	0.000678796	0.00182461	515	515
C17orf42	-0.37261	2.08707e-18	6.50802e-17	515	515
C17orf44	0.250751	7.97283e-09	5.49141e-08	515	515
C17orf46	0.0197824	0.654235	0.728434	515	504
C17orf47	0.0635865	0.149596	0.216959	515	502
C17orf48	0.0588168	0.182638	0.256612	515	515
C17orf49	-0.0086026	0.845586	0.883712	515	515
C17orf50	0.207452	2.05292e-06	9.23978e-06	515	445
C17orf51	-0.0313483	0.477796	0.568429	515	515
C17orf53	-0.503821	1.67514e-34	9.84785e-32	515	515
C17orf54	0.0551827	0.211225	0.290256	515	365
C17orf55	0.0995002	0.023937	0.0443054	515	514
C17orf56	0.0448804	0.309374	0.39808	515	515
C17orf57	-0.077127	0.0803528	0.127731	515	515
C17orf58	-0.395282	1.04578e-20	4.62458e-19	515	515
C17orf59	0.233003	8.86239e-08	5.12265e-07	515	515
C17orf60	0.0534666	0.225793	0.306745	515	515
C17orf61	-0.00172481	0.968853	0.97746	515	515
C17orf62	0.0769824	0.0809231	0.128511	515	515
C17orf63	-0.0868863	0.0487582	0.0825984	515	515
C17orf64	-0.170657	9.94219e-05	0.00032011	515	408
C17orf65	0.0255101	0.563532	0.647873	515	515
C17orf66	-0.017334	0.69473	0.762353	515	326
C17orf67	-0.208235	1.87472e-06	8.49319e-06	515	515
[truncated: 17,989 more rows]
