# Supplementary material for: A Novel Role of Arrhythmia-Related Gene KCNQ1 Revealed by Multi-Omic Analysis: Theragnostic Value and Potential Mechanisms in Lung Adenocarcinoma
Source: Int J Mol Sci. 2022 Feb 18;23(4):2279. doi: 10.3390/ijms23042279 (PMC8874518; doi:10.3390/ijms23042279)
Supplement: Supplementary file 1 [file ijms-23-02279-s001.zip › ijms-1595505-supplementary/#Suppl File S3_functional gene set of cell cycle.xlsx]

## Sheet: 工作表1
User ID	Score	Gene Symbol	Gene Name	Entrez Gene ID
DBF4	-38.1881	DBF4	DBF4 zinc finger	10926
CCNA2	-36.3368	CCNA2	cyclin A2	890
MAD2L1	-36.0439	MAD2L1	mitotic arrest deficient 2 like 1	4085
MCM6	-33.8329	MCM6	minichromosome maintenance complex component 6	4175
TTK	-33.2914	TTK	TTK protein kinase	7272
CHEK1	-32.1652	CHEK1	checkpoint kinase 1	1111
BUB1	-31.9071	BUB1	BUB1 mitotic checkpoint serine/threonine kinase	699
CDC6	-31.344	CDC6	cell division cycle 6	990
CCNB1	-31.1092	CCNB1	cyclin B1	891
CDC20	-30.7083	CDC20	cell division cycle 20	991
CDC45	-30.0625	CDC45	cell division cycle 45	8318
CDK1	-29.3773	CDK1	cyclin dependent kinase 1	983
PLK1	-28.1533	PLK1	polo like kinase 1	5347
CCNB2	-27.8954	CCNB2	cyclin B2	9133
BUB1B	-27.439	BUB1B	BUB1 mitotic checkpoint serine/threonine kinase B	701
MCM4	-27.104	MCM4	minichromosome maintenance complex component 4	4173
CDC25C	-24.7856	CDC25C	cell division cycle 25C	995
CDC25A	-24.4063	CDC25A	cell division cycle 25A	993
MCM2	-24.0683	MCM2	minichromosome maintenance complex component 2	4171
ESPL1	-23.6057	ESPL1	extra spindle pole bodies like 1, separase	9700
CDK2	-22.5672	CDK2	cyclin dependent kinase 2	1017
YWHAG	-21.4616	YWHAG	tyrosine 3-monooxygenase/tryptophan 5-monooxygenase activation protein gamma	7532
CCNE2	-21.4516	CCNE2	cyclin E2	9134
CDC7	-20.6035	CDC7	cell division cycle 7	8317
MCM7	-20.0785	MCM7	minichromosome maintenance complex component 7	4176
SKP2	-19.735	SKP2	S-phase kinase associated protein 2	6502
PKMYT1	-18.9484	PKMYT1	protein kinase, membrane associated tyrosine/threonine 1	9088
RBL1	-18.0189	RBL1	RB transcriptional corepressor like 1	5933
YWHAQ	-17.9513	YWHAQ	tyrosine 3-monooxygenase/tryptophan 5-monooxygenase activation protein theta	10971
CCNE1	-17.3546	CCNE1	cyclin E1	898
E2F2	-16.7822	E2F2	E2F transcription factor 2	1870
CHEK2	-16.5839	CHEK2	checkpoint kinase 2	11200
CDC27	-16.0863	CDC27	cell division cycle 27	996
BUB3	-15.7616	BUB3	BUB3, mitotic checkpoint protein	9184
PTTG1	-14.87	PTTG1	pituitary tumor-transforming 1	9232
E2F3	-13.8636	E2F3	E2F transcription factor 3	1871
E2F1	-13.1915	E2F1	E2F transcription factor 1	1869
YWHAZ	-12.689	YWHAZ	tyrosine 3-monooxygenase/tryptophan 5-monooxygenase activation protein zeta	7534
PCNA	-11.8606	PCNA	proliferating cell nuclear antigen	5111
SMC1B	-11.487	SMC1B	structural maintenance of chromosomes 1B	27127
RAD21	-11.275	RAD21	RAD21 cohesin complex component	5885
PRKDC	-10.7364	PRKDC	protein kinase, DNA-activated, catalytic subunit	5591
MAD2L2	-10.5196	MAD2L2	mitotic arrest deficient 2 like 2	10459
ANAPC7	-10.0965	ANAPC7	anaphase promoting complex subunit 7	51434
MCM5	-9.1764	MCM5	minichromosome maintenance complex component 5	4174
HDAC2	-9.0611	HDAC2	histone deacetylase 2	3066
