# Supplementary material for: A Novel Role of Arrhythmia-Related Gene KCNQ1 Revealed by Multi-Omic Analysis: Theragnostic Value and Potential Mechanisms in Lung Adenocarcinoma
Source: Int J Mol Sci. 2022 Feb 18;23(4):2279. doi: 10.3390/ijms23042279 (PMC8874518; doi:10.3390/ijms23042279)
Supplement: Supplementary file 1 [file ijms-23-02279-s001.zip › ijms-1595505-supplementary/#Suppl File S4_sgKCNQ1-screen data repository in lung cancer cells.csv]

Drug name	Descriptivity (fold change)	Descriptivity (p-value)	Predictivity (fold change)	Predictivity (p-value)
Erlotinib	1.655	0.028	0.095	0.028
AICA Ribonucleotide	0.032	0.83	0.014	0.594
Camptothecin	-0.157	0.582	0.026	0.324
Vinblastine	0.113	0.596	0.008	0.758
Vinblastine	0.275	0.575	0.017	0.519
Cisplatin	0.309	0.114	0.034	0.176
Cisplatin	0.583	0.14	0.029	0.279
Cytarabine	0.095	0.759	0.014	0.58
Cytarabine	0.591	0.135	0.034	0.202
Docetaxel	0.241	0.204	0.005	0.837
Docetaxel	0.519	0.075	0.037	0.16
Methotrexate	0.091	0.646	0.022	0.381
Tretinoin	0.2	0.19	0.026	0.309
Gefitinib	0.466	0.025	0.045	0.073
Gefitinib	0.432	0.254	-0.007	0.788
Navitoclax	0.176	0.241	0.041	0.094
Navitoclax	0.618	0.028	0.044	0.094
Vorinostat	0.137	0.613	0.017	0.513
Vorinostat	0.005	0.971	-0.0	0.97
Nilotinib	0.369	0.178	0.03	0.251
Nilotinib	-0.007	0.958	-0.009	0.72
Refametinib	0.051	0.839	0.04	0.105
CI-1040	-0.175	0.341	-0.009	0.72
Temsirolimus	0.096	0.584	0.0	1.0
Olaparib	0.434	0.048	0.039	0.141
Olaparib	0.04	0.771	0.0	1.0
Veliparib	-0.027	0.79	-0.017	0.504
Bosutinib	0.209	0.354	-0.018	0.472
Lenalidomide	0.148	0.12	0.034	0.176
Axitinib	0.123	0.513	0.007	0.774
AZD7762	0.06	0.744	-0.002	0.94
AZD7762	0.419	0.056	0.044	0.094
GW441756	0.057	0.76	-0.013	0.608
Lestaurtinib	0.238	0.335	0.042	0.093
SB216763	0.299	0.015	0.046	0.081
Tanespimycin	0.24	0.437	0.015	0.537
VX-702	0.087	0.389	0.003	0.907
Motesanib	0.227	0.16	0.034	0.18
KU-55933	0.143	0.29	0.023	0.354
Elesclomol	0.33	0.287	0.003	0.894
Afatinib	0.304	0.384	0.026	0.324
Afatinib	0.417	0.197	0.042	0.093
Vismodegib	0.15	0.235	0.004	0.878
PLX-4720	0.377	0.006	0.037	0.131
PLX-4720	0.346	0.21	0.033	0.208
BX795	0.258	0.143	0.009	0.718
NU7441	0.178	0.245	0.009	0.718
SL0101	0.115	0.289	0.043	0.081
Bortezomib	0.443	0.631	-0.038	0.481
Doramapimod	0.12	0.353	0.013	0.62
JNK Inhibitor VIII	0.201	0.19	0.033	0.177
Wee1 Inhibitor	0.339	0.293	0.03	0.251
Wee1 Inhibitor	0.07	0.666	0.007	0.753
Nutlin-3a (-)	0.234	0.174	0.05	0.039
Nutlin-3a (-)	0.352	0.194	0.034	0.202
Mirin	0.309	0.081	-0.009	0.732
Mirin	0.317	0.26	0.016	0.572
PD173074	0.031	0.796	0.006	0.79
PD173074	0.191	0.361	0.014	0.602
ZM447439	0.165	0.163	0.042	0.084
Alisertib	0.291	0.442	-0.004	0.877
RO-3306	0.374	0.031	0.059	0.013
MK-2206	0.387	0.078	0.037	0.164
MK-2206	0.591	0.055	0.045	0.082
Palbociclib	0.229	0.222	0.011	0.673
Palbociclib	0.355	0.198	0.064	0.011
Dactolisib	0.184	0.273	0.022	0.381
Dactolisib	0.364	0.319	0.022	0.4
Pictilisib	0.248	0.302	0.04	0.105
Pictilisib	0.314	0.165	0.047	0.07
AZD8055	0.19	0.241	0.005	0.836
XMD8-85	-0.57	0.086	-0.055	0.288
PD0325901	-0.09	0.788	0.038	0.149
PD0325901	0.042	0.881	0.029	0.234
SB590885	-0.087	0.527	-0.006	0.798
Selumetinib	-0.121	0.58	-0.019	0.496
AZD6482	0.006	0.97	-0.005	0.804
CCT007093	0.008	0.947	0.016	0.504
Obatoclax Mesylate	0.199	0.466	0.021	0.464
EHT-1864	0.05	0.684	0.007	0.757
Avagacestat	0.118	0.532	0.007	0.757
5-Fluorouracil	0.121	0.729	0.022	0.414
Dasatinib	0.78	0.063	0.034	0.202
Paclitaxel	0.753	0.122	0.045	0.082
Crizotinib	-0.025	0.928	0.022	0.43
Rapamycin	-0.067	0.817	0.015	0.56
Sorafenib	0.449	0.1	0.039	0.141
Irinotecan	0.072	0.802	0.023	0.383
Oxaliplatin	-0.081	0.778	0.02	0.446
BMS-536924	0.22	0.42	0.029	0.279
BMS-536924	0.253	0.071	0.053	0.033
GSK1904529A	0.113	0.575	0.023	0.383
Paclitaxel	0.429	0.714	-0.003	0.952
Seliciclib	-0.043	0.925	-0.038	0.481
Salubrinal	0.465	0.165	0.06	0.241
Cetuximab	0.043	0.82	0.061	0.015
PF-4708671	-0.094	0.494	-0.028	0.258
PRIMA-1MET	-0.263	0.385	-0.016	0.562
Serdemetan	0.058	0.594	0.022	0.381
HG-5-113-01	0.078	0.607	0.0	0.983
HG-5-88-01	0.231	0.239	-0.006	0.875
TW 37	0.179	0.336	0.025	0.322
XMD11-85h	0.279	0.158	-0.001	0.969
ZG-10	-0.096	0.549	0.043	0.268
XMD8-92	0.133	0.453	0.0	0.983
QL-VIII-58	-0.125	0.419	-0.01	0.783
Erlotinib	0.477	0.182	0.015	0.56
CCT-018159	-0.093	0.616	-0.01	0.685
Rucaparib	-0.096	0.453	0.006	0.796
Niraparib	0.102	0.657	0.024	0.398
MK-1775	0.361	0.119	0.034	0.202
Dinaciclib	0.316	0.255	0.005	0.859
Lapatinib	1.596	0.043	0.095	0.028
Gemcitabine	-0.135	0.758	0.037	0.16
Bortezomib	0.23	0.402	0.009	0.736
GSK269962A	0.248	0.279	0.039	0.116
SB505124	0.12	0.375	-0.006	0.798
Tamoxifen	0.0	0.995	-0.003	0.878
Tamoxifen	0.28	0.238	0.007	0.783
Fulvestrant	0.282	0.135	-0.002	0.927
QL-XII-61	0.048	0.74	0.015	0.707
JQ1	0.052	0.661	0.004	0.878
PFI-1	0.107	0.483	0.029	0.255
IOX2	0.073	0.573	0.016	0.538
UNC0638	-0.457	0.039	-0.034	0.176
EPZ004777	0.08	0.653	0.022	0.414
YK-4-279	0.35	0.297	0.02	0.442
YK-4-279	0.109	0.662	0.052	0.058
CHIR-99021	0.029	0.874	-0.003	0.878
(5Z)-7-Oxozeaenol	-0.082	0.654	-0.025	0.327
Piperlongumine	-0.197	0.235	-0.013	0.617
Daporinad	0.078	0.888	0.028	0.584
Daporinad	-0.099	0.825	-0.02	0.44
BMS-345541	0.164	0.546	0.017	0.535
AZ960	0.003	0.991	-0.004	0.877
Talazoparib	0.435	0.117	0.024	0.371
Talazoparib	0.141	0.562	0.036	0.153
rTRAIL	0.145	0.6	0.052	0.036
UNC1215	0.022	0.769	0.03	0.245
UNC0642	-0.067	0.613	0.005	0.853
SGC0946	-0.089	0.336	-0.018	0.489
ICL1100013	0.084	0.703	0.002	0.939
XAV939	0.241	0.291	0.011	0.691
XAV939	0.053	0.743	0.036	0.152
GSK269962A	-0.624	0.378	-0.038	0.481
Doxorubicin	-0.357	0.182	-0.042	0.111
Etoposide	-0.499	0.158	-0.002	0.938
Gemcitabine	-0.512	0.249	-0.032	0.224
Mitomycin-C	-0.096	0.722	-0.021	0.426
PLX-4720	-0.1	0.52	0.006	0.796
Trametinib	0.345	0.423	0.059	0.021
Trametinib	-0.246	0.381	-0.003	0.889
Dabrafenib	-0.157	0.441	0.0	0.984
Dabrafenib	0.319	0.199	0.05	0.051
Temozolomide	-0.052	0.485	-0.022	0.406
Temozolomide	0.307	0.083	0.024	0.371
Afatinib	0.446	0.184	-0.027	0.291
Bleomycin (50 uM)	0.141	0.67	0.007	0.757
Vinorelbine	-0.245	0.478	-0.004	0.857
NSC-87877	0.023	0.833	0.016	0.548
SN-38	-0.024	0.905	0.007	0.757
Olaparib	0.058	0.71	0.028	0.276
Selumetinib	-0.317	0.181	-0.03	0.217
Bicalutamide	0.168	0.069	0.032	0.224
Bicalutamide	-0.017	0.818	0.029	0.274
Ruxolitinib	0.318	0.137	0.013	0.65
QS11	-0.011	0.961	0.024	0.369
Linsitinib	0.077	0.675	0.032	0.225
Epirubicin	0.014	0.961	0.019	0.48
Cyclophosphamide	0.197	0.363	0.015	0.56
CP466722	-0.147	0.433	0.013	0.628
Refametinib	-0.331	0.104	-0.027	0.301
Pictilisib	-0.008	0.961	-0.001	0.968
Pevonedistat	0.339	0.344	0.017	0.519
Pevonedistat	0.205	0.555	-0.009	0.749
Midostaurin	0.006	0.977	0.022	0.397
PFI-3	0.129	0.254	0.008	0.746
CHIR-99021	-0.092	0.567	0.008	0.74
Sapitinib	0.368	0.383	0.013	0.62
Ponatinib	-0.162	0.472	0.017	0.523
Uprosertib	0.155	0.547	0.019	0.499
LCL161	-0.016	0.941	0.003	0.903
Lapatinib	0.734	0.055	0.047	0.07
Luminespib	0.439	0.24	0.011	0.667
AZD6482	-0.091	0.682	-0.009	0.739
Alpelisib	0.191	0.52	0.048	0.063
Taselisib	0.248	0.476	0.036	0.166
EPZ5676	0.216	0.275	0.039	0.133
SCH772984	0.135	0.69	0.057	0.025
JNK-9L	-0.009	0.969	-0.003	0.897
IWP-2	0.03	0.897	0.0	0.973
Leflunomide	0.057	0.715	0.011	0.691
PF-562271	-0.079	0.694	0.006	0.828
HG6-64-1	-0.076	0.806	0.02	0.458
Entinostat	0.184	0.632	0.019	0.499
OSI-027	0.074	0.788	0.01	0.791
LGK974	0.134	0.513	0.041	0.119
VE-822	0.45	0.234	0.035	0.213
WZ4003	0.529	0.085	0.048	0.085
CZC24832	0.041	0.832	0.022	0.43
AZD5582	-0.489	0.216	-0.038	0.181
GSK2606414	0.273	0.344	0.014	0.611
PFI3	0.102	0.568	0.024	0.398
PCI-34051	0.119	0.588	0.003	0.903
Wnt-C59	0.195	0.469	0.025	0.367
I-BET-762	0.36	0.185	0.05	0.075
RVX-208	0.136	0.544	0.041	0.146
OTX015	0.055	0.855	0.009	0.732
GSK343	0.155	0.425	0.024	0.398
ML323	0.273	0.315	0.03	0.283
JQ1	-0.177	0.474	-0.0	0.978
Entospletinib	0.182	0.521	-0.009	0.749
PRT062607	0.287	0.31	0.025	0.367
AGI-6780	0.174	0.501	0.027	0.338
Picolinici-acid	0.173	0.37	0.024	0.398
JQ12	-0.083	0.786	-0.017	0.521
DMOG	-0.157	0.505	0.007	0.799
FTI-277	-0.032	0.847	0.014	0.592
OSU-03012	0.047	0.824	0.02	0.458
Cyclopamine	0.056	0.872	0.002	0.964
Shikonin	-0.203	0.493	-0.002	0.938
AKT inhibitor VIII	-0.06	0.778	0.008	0.74
Embelin	0.106	0.603	-0.009	0.736
FH535	0.044	0.84	0.044	0.099
PAC-1	-0.251	0.205	-0.032	0.224
IPA-3	-0.021	0.919	-0.011	0.663
GSK650394	0.099	0.75	0.011	0.664
BAY-61-3606	-0.171	0.512	-0.026	0.315
AZD4547	0.168	0.422	0.02	0.442
5-Fluorouracil	0.311	0.295	0.018	0.49
Ibrutinib	0.228	0.507	0.051	0.065
Thapsigargin	0.119	0.785	0.004	0.877
Zoledronate	0.083	0.676	0.03	0.283
Acetalax	-0.519	0.287	-0.014	0.626
Oxaliplatin	0.042	0.877	0.009	0.732
Carmustine	0.125	0.565	0.035	0.213
Topotecan	0.139	0.531	0.048	0.085
Teniposide	0.167	0.605	0.003	0.903
Mitoxantrone	0.246	0.492	-0.006	0.834
Dactinomycin	0.202	0.47	0.009	0.732
Fludarabine	-0.11	0.769	-0.002	0.92
Nelarabine	0.098	0.635	0.022	0.43
Fulvestrant	0.225	0.4	0.03	0.283
Vincristine	0.082	0.864	0.016	0.572
Docetaxel	0.065	0.916	0.003	0.922
Obatoclax Mesylate	0.262	0.381	-0.022	0.396
Podophyllotoxin bromide	0.235	0.525	0.016	0.572
Dihydrorotenone	-0.106	0.767	0.005	0.859
Gallibiscoquinazole	0.189	0.394	0.024	0.398
Elephantin	0.233	0.318	0.04	0.155
Sinularin	0.202	0.341	0.003	0.903
BMS-754807	-0.068	0.839	0.021	0.427
Sabutoclax	0.182	0.466	0.001	0.947
Linsitinib	0.063	0.794	-0.011	0.663
LY2109761	0.22	0.265	0.025	0.367
OF-1	0.135	0.647	0.024	0.398
MN-64	0.075	0.792	0.013	0.65
KRAS (G12C) Inhibitor-12	0.398	0.225	0.029	0.31
Bexarotene	0.242	0.28	0.049	0.061
BDP-00009066	0.429	0.155	0.024	0.371
Buparlisib	0.182	0.289	0.032	0.226
Bleomycin	-0.415	0.309	0.025	0.342
Ulixertinib	0.19	0.474	0.044	0.094
Venetoclax	-0.014	0.937	0.007	0.783
ABT737	0.502	0.022	0.059	0.021
Dactinomycin	0.132	0.635	0.013	0.643
Afuresertib	0.333	0.286	0.045	0.082
AGI-5198	0.245	0.145	0.02	0.442
AZD3759	0.654	0.069	0.025	0.339
AZD5363	0.228	0.462	0.035	0.18
AZD6738	0.52	0.054	0.019	0.48
AZD8186	0.283	0.195	0.044	0.094
Osimertinib	0.455	0.304	0.015	0.56
LFM-A13	0.203	0.114	0.041	0.123
Cediranib	0.453	0.114	0.044	0.094
Ipatasertib	0.322	0.225	0.052	0.044
GDC0810	0.283	0.248	0.049	0.06
GNE-317	0.362	0.27	0.009	0.731
GSK2578215A	0.082	0.661	0.019	0.48
I-BRD9	0.181	0.465	0.037	0.16
GW-2580	0.206	0.054	0.05	0.054
Telomerase Inhibitor IX	0.24	0.346	0.022	0.406
MIRA-1	0.18	0.412	0.022	0.406
NVP-ADW742	0.198	0.525	0.035	0.18
P22077	0.106	0.643	-0.0	0.975
Savolitinib	0.158	0.457	0.022	0.406
UMI-77	0.144	0.599	0.01	0.691
Luminespib	-0.119	0.69	0.002	0.939
WIKI4	0.198	0.265	0.01	0.691
Sepantronium bromide	-0.177	0.455	-0.01	0.691
Phenformin	0.259	0.28	0.057	0.03
Bryostatin 1	0.209	0.233	0.037	0.153
Pazopanib	0.06	0.774	0.022	0.397
MIM1	-0.021	0.916	0.0	0.975
WEHI-539	0.212	0.411	0.044	0.094
BPD-00008900	0.132	0.657	0.009	0.736
Dacinostat	-0.151	0.558	-0.018	0.488
Epothilone B	-0.232	0.492	-0.015	0.571
GSK1904529A	0.149	0.236	0.057	0.026
BMS-345541	-0.038	0.839	-0.002	0.938
Tipifarnib	-0.222	0.482	-0.014	0.59
Foretinib	0.74	0.0	0.052	0.044
BIBR-1532	0.411	0.052	0.042	0.108
Pyridostatin	0.56	0.045	0.042	0.108
AMG-319	0.532	0.001	0.064	0.011
MK-8776	0.372	0.173	0.019	0.48
Ulixertinib	0.196	0.549	0.027	0.308
Vinorelbine	0.321	0.489	0.045	0.082
Avagacestat	0.094	0.425	0.024	0.369
Ruxolitinib	-0.012	0.934	-0.011	0.663
AS601245	-0.042	0.862	0.002	0.918
Ispinesib Mesylate	-0.048	0.883	-0.001	0.959
VX-11e	0.294	0.327	0.057	0.025
Uprosertib	0.355	0.333	0.037	0.156
LJI308	0.165	0.425	0.005	0.83
AZ6102	0.376	0.104	0.06	0.017
TL-2-105	0.072	0.701	0.022	0.397
GSK591	0.36	0.139	0.035	0.18
VE821	0.431	0.13	0.064	0.011
AT13148	0.429	0.277	0.04	0.124
AT-7519	-0.065	0.81	0.013	0.626
TAK-715	0.129	0.534	0.032	0.224
BX-912	0.109	0.639	0.018	0.49
ZSTK474	0.157	0.475	-0.029	0.267
AS605240	-0.073	0.745	-0.002	0.918
Genentech Cpd 10	0.19	0.583	0.015	0.599
GSK1070916	0.046	0.849	0.023	0.434
AKT inhibitor VIII	0.102	0.666	0.026	0.316
Enzastaurin	0.309	0.356	0.007	0.784
GSK429286A	0.072	0.684	0.033	0.205
FMK	0.287	0.071	0.014	0.592
QL-XII-47	-0.128	0.656	0.002	0.939
IC-87114	-0.047	0.586	0.0	0.979
Idelalisib	0.041	0.798	-0.0	0.978
UNC0638	0.034	0.901	-0.006	0.817
Cabozantinib	0.242	0.13	0.042	0.111
WZ3105	0.291	0.32	0.011	0.664
XMD14-99	0.062	0.653	-0.002	0.938
Quizartinib	-0.014	0.907	-0.0	0.978
CP724714	0.252	0.052	0.035	0.186
JW-7-24-1	0.123	0.586	0.011	0.664
NPK76-II-72-1	0.209	0.442	0.028	0.291
STF-62247	0.075	0.584	0.024	0.369
NG-25	0.147	0.544	0.025	0.342
TL-1-85	0.201	0.321	0.029	0.268
VX-11e	0.208	0.309	-0.0	0.978
FR-180204	0.151	0.234	-0.004	0.857
ACY-1215	0.114	0.569	0.012	0.657
Tubastatin A	-0.008	0.963	-0.017	0.521
Zibotentan	0.123	0.266	0.006	0.819
Sepantronium bromide	0.257	0.468	-0.021	0.422
NSC-207895	0.113	0.577	0.018	0.49
VNLG/124	0.165	0.115	0.031	0.245
AR-42	0.428	0.106	0.008	0.74
CUDC-101	0.457	0.108	0.022	0.397
Belinostat	0.505	0.081	0.029	0.268
I-BET-762	0.01	0.961	0.01	0.702
CAY10603	0.405	0.141	0.021	0.426
Linifanib	0.098	0.315	0.014	0.592
BIX02189	0.03	0.85	0.035	0.185
Alectinib	-0.016	0.949	-0.0	0.978
Pelitinib	0.344	0.299	0.043	0.099
Omipalisib	0.381	0.197	0.003	0.899
JNJ38877605	0.015	0.931	0.022	0.416
SU11274	-0.139	0.393	-0.005	0.855
KIN001-236	0.135	0.376	0.024	0.369
KIN001-244	0.228	0.177	0.026	0.316
WHI-P97	0.189	0.272	0.007	0.779
KIN001-042	-0.05	0.679	0.009	0.734
AZ628	0.036	0.944	-0.055	0.288
KIN001-260	0.12	0.467	0.029	0.268
KIN001-266	0.291	0.128	0.018	0.49
Masitinib	0.2	0.314	0.026	0.316
Amuvatinib	0.114	0.675	-0.01	0.701
MPS-1-IN-1	0.073	0.771	0.0	0.98
NVP-BHG712	0.251	0.213	0.018	0.489
OSI-930	0.128	0.355	0.028	0.291
OSI-027	0.277	0.385	0.008	0.74
Rapamycin	0.666	0.225	0.053	0.376
Sorafenib	-0.034	0.934	-0.038	0.481
CX-5461	0.337	0.255	0.046	0.078
PHA-793887	0.346	0.264	0.032	0.224
PI-103	0.084	0.81	0.01	0.702
PIK-93	0.209	0.28	-0.009	0.739
SB52334	0.055	0.776	0.008	0.74
TPCA-1	0.238	0.231	0.004	0.859
Fedratinib	0.12	0.541	-0.004	0.857
Foretinib	0.284	0.16	0.018	0.49
Y-39983	-0.009	0.958	-0.004	0.857
YM201636	0.146	0.472	0.02	0.458
Tivozanib	-0.003	0.973	-0.025	0.337
WYE-125132	0.155	0.589	0.029	0.28
Tozasertib	0.304	0.738	-0.003	0.952
GSK690693	0.241	0.17	0.018	0.49
SNX-2112	0.616	0.091	0.047	0.069
QL-XI-92	0.07	0.685	0.026	0.316
XMD13-2	0.186	0.334	0.028	0.291
QL-X-138	0.168	0.49	0.037	0.153
XMD15-27	0.049	0.679	0.002	0.939
T0901317	-0.03	0.827	0.003	0.899
Imatinib	-0.128	0.602	-0.055	0.288
Selisistat	0.173	0.054	0.04	0.124
Tenovin-6	0.006	0.98	0.007	0.774
THZ-2-49	0.303	0.346	0.007	0.779
KIN001-270	0.077	0.523	0.025	0.342
THZ-2-102-1	0.367	0.393	0.043	0.099
NVP-TAE684	0.233	0.755	0.002	0.964
AT7867	0.209	0.286	0.033	0.214
CI-1033	0.076	0.803	0.003	0.896
PF-00299804	0.247	0.359	0.05	0.055
TWS119	0.083	0.688	0.019	0.479
Crizotinib	0.162	0.639	-0.003	0.952
Torin 2	0.174	0.623	0.035	0.199
Pilaralisib	0.072	0.594	0.05	0.055
GSK1059615	0.002	0.992	0.047	0.071
Voxtalisib	0.116	0.403	0.034	0.194
Brivanib, BMS-540215	-0.063	0.611	0.013	0.619
Saracatinib	0.596	0.365	-0.003	0.952
BIBF-1120	0.082	0.657	0.006	0.804
AST-1306	0.077	0.751	0.043	0.123
Apitolisib	0.083	0.739	0.042	0.115
LIMK1 inhibitor BMS4	-0.222	0.06	-0.016	0.547
kb NB 142-70	-0.064	0.737	0.032	0.234
Sphingosine Kinase 1 Inhibitor II	-0.014	0.873	-0.012	0.657
eEF2K Inhibitor, A-484954	0.017	0.856	0.01	0.695
S-Trityl-L-cysteine	0.344	0.675	0.002	0.964
MetAP2 Inhibitor, A832234	0.149	0.187	0.023	0.386
Venotoclax	0.111	0.179	0.033	0.214
CPI-613	0.247	0.041	0.042	0.115
CAY10566	0.092	0.343	0.035	0.194
Ara-G	0.092	0.291	0.022	0.407
Pemetrexed	0.105	0.523	0.036	0.17
Alisertib	0.092	0.562	0.009	0.724
Flavopiridol	0.084	0.634	0.01	0.695
C-75	-0.057	0.703	0.004	0.855
CAP-232, TT-232, TLN-232	-0.024	0.898	-0.003	0.896
Trichostatin A	0.154	0.383	-0.023	0.386
Panobinostat	0.167	0.307	0.006	0.804
LCL161	0.161	0.172	0.031	0.249
IMD-0354	0.229	0.37	0.037	0.159
MIM1	0.003	0.981	0.02	0.473
ETP-45835	-0.027	0.828	-0.016	0.547
CD532	0.052	0.611	0.005	0.855
Z-LLNle-CHO	-0.286	0.661	-0.038	0.481
NSC319726	-0.066	0.835	0.036	0.187
ARRY-520	0.034	0.916	-0.032	0.234
SB505124	0.263	0.284	0.026	0.33
A-83-01	0.074	0.535	0.033	0.214
LDN-193189	0.056	0.515	0.035	0.194
Sunitinib	-0.226	0.757	-0.038	0.481
Dasatinib	0.123	0.927	-0.003	0.952
GNF-2	0.028	0.92	-0.014	0.787
CGP-60474	-0.108	0.892	-0.003	0.952
CGP-082996	0.224	0.682	-0.003	0.952
FTY-720	0.107	0.277	-0.014	0.583
A-770041	0.385	0.668	-0.038	0.481
BAM7	0.061	0.652	0.012	0.657
WH-4-023	0.105	0.921	-0.038	0.481
AGI-6780	0.12	0.212	0.031	0.249
Kobe2602	0.178	0.111	0.01	0.695
LGK974	0.06	0.458	0.017	0.513
Wnt-C59	0.099	0.193	0.006	0.804
RU-SKI 43	0.134	0.308	0.029	0.28
WZ-1-84	-0.113	0.872	-0.038	0.481
PHA-665752	-0.055	0.839	-0.032	0.553
BI-2536	0.673	0.467	-0.003	0.952
BMS-536924	0.595	0.41	-0.038	0.481
BMS-509744	0.033	0.955	-0.038	0.481
CMK	-0.53	0.251	-0.09	0.045
Pyrimethamine	-1.091	0.017	-0.09	0.045
JW-7-52-1	0.543	0.552	-0.013	0.833
A-443654	0.159	0.835	-0.038	0.481
GW843682X	0.443	0.685	-0.003	0.952
Entinostat	0.008	0.99	-0.038	0.481
Parthenolide	-0.284	0.348	-0.038	0.481
MG-132	0.047	0.943	-0.038	0.481
GSK319347A	-0.184	0.436	-0.038	0.481
TGX221	0.538	0.171	0.002	0.964
