# Supplementary material for: A Novel Role of Arrhythmia-Related Gene KCNQ1 Revealed by Multi-Omic Analysis: Theragnostic Value and Potential Mechanisms in Lung Adenocarcinoma
Source: Int J Mol Sci. 2022 Feb 18;23(4):2279. doi: 10.3390/ijms23042279 (PMC8874518; doi:10.3390/ijms23042279)
Supplement: Supplementary file 1 [file ijms-23-02279-s001.zip › ijms-1595505-supplementary/#Suppl File S5_KCNQ1 expression levels and lapatinib sensitivity in lung cancer cells.csv]

DepMap ID	KCNQ1 log2(TPM+1) Expression 21Q4 Public	lapatinib (BRD:BRD-K19687926-001-04-1) 2.5�gM log2 fold change (�gM) Drug sensitivity dose-level (PRISM Repurposing Secondary Screen) 19Q4	filter	Cell Line Name	Primary Disease	Lineage
ACH-001113	0.201633861	0.001839362	lung	LC1SQSF	Lung Cancer	Lung
ACH-000528	0.014355293	1.047460825	lung	ABC1	Lung Cancer	Lung
ACH-000769	0.389566812	-0.314148899	lung	LK2	Lung Cancer	Lung
ACH-000800	0.084064265	0.444870706	lung	NCIH446	Lung Cancer	Lung
ACH-000176	0.622930351	0.267820259	lung	LOUNH91	Lung Cancer	Lung
ACH-000587	0.23878686	0.371031426	lung	NCIH1975	Lung Cancer	Lung
ACH-000785	0.411426246	-0.297570401	lung	NCIH2126	Lung Cancer	Lung
ACH-000627	0.070389328	0.43430399	lung	LCLC103H	Lung Cancer	Lung
ACH-000035	0.189033824	-0.131728159	lung	NCIH1650	Lung Cancer	Lung
ACH-000481	0.028569152	-0.67767882	lung	NCIH2170	Lung Cancer	Lung
ACH-000858	0.575312331	-0.089445725	lung	KNS62	Lung Cancer	Lung
ACH-000787	0.575312331	0.546480131	lung	LXF289	Lung Cancer	Lung
ACH-000749	0.014355293	0.050699434	lung	DMS273	Lung Cancer	Lung
ACH-000331	0.084064265	0.2882279	lung	ISTMES2	Lung Cancer	Lung
ACH-000868	0.084064265	0.907932096	lung	HCC1195	Lung Cancer	Lung
ACH-000186	0.669026766	-0.155694734	lung	NCIH2444	Lung Cancer	Lung
ACH-000677	1.49057013	0.658095722	lung	SW1573	Lung Cancer	Lung
ACH-000672	0	0.364530191	lung	IALM	Lung Cancer	Lung
ACH-000012	0.097610797	0.389385601	lung	HCC827	Lung Cancer	Lung
ACH-000945	0.201633861	0.613961842	lung	NCIH650	Lung Cancer	Lung
ACH-000662	0.042644337	0.48884282	lung	CORL23	Lung Cancer	Lung
ACH-000261	0.275007047	0.434083641	lung	RERFLCAI	Lung Cancer	Lung
ACH-000153	0.056583528	0.104576079	lung	NCIH2052	Lung Cancer	Lung
ACH-000681	0.070389328	0.442771216	lung	A549	Lung Cancer	Lung
ACH-000866	2.49057013	0.048867374	lung	NCIH1048	Lung Cancer	Lung
ACH-000901	0.028569152	0.791257857	lung	HCC1359	Lung Cancer	Lung
ACH-000890	0.545968369	0.61089965	lung	SW1271	Lung Cancer	Lung
ACH-000562	0.084064265	0.483605995	lung	HCC78	Lung Cancer	Lung
ACH-000066	0.454175893	-0.332546784	lung	HCC4006	Lung Cancer	Lung
ACH-000893	0.150559677	0.787509114	lung	NCIH1651	Lung Cancer	Lung
ACH-000569	0	-0.039613571	lung	ISTMES1	Lung Cancer	Lung
ACH-000924	0.070389328	0.001872218	lung	NCIH2172	Lung Cancer	Lung
ACH-000553	0.028569152	0.181001923	lung	SQ1	Lung Cancer	Lung
ACH-000670	2.397802962	0.117441992	lung	SBC5	Lung Cancer	Lung
ACH-000744	0.084064265	-0.338116924	lung	NCIH1623	Lung Cancer	Lung
ACH-000853	2.629939409	0.046068972	lung	NCIH661	Lung Cancer	Lung
ACH-000891	0.23878686	1.115842016	lung	HCC1438	Lung Cancer	Lung
ACH-000603	0.084064265	0.559088427	lung	BEN	Lung Cancer	Lung
ACH-000434	0.111031312	0.598435872	lung	NCIH1915	Lung Cancer	Lung
ACH-000414	0.124328135	0.243922583	lung	NCIH1944	Lung Cancer	Lung
ACH-000803	0.097610797	0.795272759	lung	COLO668	Lung Cancer	Lung
ACH-000826	0.056583528	0.137332724	lung	CAL12T	Lung Cancer	Lung
ACH-000092	0.084064265	0.295058413	lung	NCIH2452	Lung Cancer	Lung
ACH-000669	1.560714954	0.465184018	lung	SW900	Lung Cancer	Lung
ACH-000648	0.321928095	0.675776765	lung	NCIH28	Lung Cancer	Lung
ACH-000367	0.815575429	0.687298203	lung	NCIH226	Lung Cancer	Lung
ACH-000589	0.028569152	0.465924865	lung	NCIH1437	Lung Cancer	Lung
ACH-000628	0.443606651	0.617996694	lung	NCIH596	Lung Cancer	Lung
ACH-000086	0.201633861	0.507481462	lung	ACCMESO1	Lung Cancer	Lung
ACH-000264	0.084064265	-0.893063198	lung	CALU6	Lung Cancer	Lung
ACH-000843	0.111031312	-0.333038884	lung	HARA	Lung Cancer	Lung
ACH-000840	0.321928095	0.540250519	lung	HCC366	Lung Cancer	Lung
ACH-000667	0.084064265	0.264357133	lung	HCC44	Lung Cancer	Lung
ACH-000747	0.263034406	0.558326035	lung	NCIH1703	Lung Cancer	Lung
ACH-000021	0.084064265	0.692022471	lung	NCIH1693	Lung Cancer	Lung
ACH-000845	0.070389328	0.612936089	lung	NCIH1373	Lung Cancer	Lung
ACH-000852	5.234961095	-0.724849631	lung	NCIH1435	Lung Cancer	Lung
ACH-000766	2.90303827	-0.211683451	lung	NCIH1648	Lung Cancer	Lung
ACH-000343	0.310340121	-0.017050249	lung	NCIH522	Lung Cancer	Lung
ACH-000774	0.201633861	0.063182263	lung	RERFLCAD2	Lung Cancer	Lung
ACH-000733	0.765534746	0.069423954	lung	NCIH1838	Lung Cancer	Lung
ACH-000921	0	0.77648042	lung	NCIH1339	Lung Cancer	Lung
ACH-000482	0.137503524	0.592930867	lung	RERFLCKJ	Lung Cancer	Lung
ACH-000454	0.669026766	-0.116143316	lung	HCC95	Lung Cancer	Lung
ACH-000161	1.50589093	-0.47701196	lung	CORL105	Lung Cancer	Lung
ACH-000395	0.432959407	0.921881176	lung	NCIH520	Lung Cancer	Lung
ACH-000916	1.773996325	-0.126143609	lung	NCIH1573	Lung Cancer	Lung
ACH-000292	0.918386234	0.5310032	lung	NCIH841	Lung Cancer	Lung
ACH-000837	0.214124805	-0.621494884	lung	NCIH322	Lung Cancer	Lung
ACH-000463	0	0.263603081	lung	NCIH460	Lung Cancer	Lung
ACH-000563	0.056583528	0.304248365	lung	EBC1	Lung Cancer	Lung
ACH-000447	2.010779839	-0.289519099	lung	NCIH2228	Lung Cancer	Lung
ACH-000319	1.084064265	0.691709494	lung	MPP89	Lung Cancer	Lung
ACH-000892	1.207892852	0.383978281	lung	NCIH1563	Lung Cancer	Lung
ACH-000416	0.124328135	0.160456155	lung	NCIH838	Lung Cancer	Lung
ACH-000875	0.097610797	0.471221863	lung	NCIH2347	Lung Cancer	Lung
ACH-000841	0.963474124	0.159436782	lung	NCIH2087	Lung Cancer	Lung
ACH-000860	0.070389328	0.020050674	lung	NCIH358	Lung Cancer	Lung
ACH-000335	0.056583528	-0.162815916	lung	MSTO211H	Lung Cancer	Lung
ACH-000929	0.056583528	0.209373305	lung	NCIH2110	Lung Cancer	Lung
ACH-000311	0.250961574	0.01941771	lung	NCIH2122	Lung Cancer	Lung
ACH-000390	0.565597176	0.014080669	lung	LUDLU1	Lung Cancer	Lung
ACH-000496	0.084064265	-0.038447038	lung	NCIH1792	Lung Cancer	Lung
ACH-000062	0.042644337	0.529285895	lung	RERFLCMS	Lung Cancer	Lung
ACH-000878	0.773996325	-0.123668222	lung	HCC15	Lung Cancer	Lung
ACH-000813	0.111031312	0.844145065	lung	T3M10	Lung Cancer	Lung
ACH-000521	0.855989697	0.355466678	lung	NCIH2030	Lung Cancer	Lung
ACH-000869	0.321928095	-0.288924756	lung	NCIH1568	Lung Cancer	Lung
ACH-000444	0.40053793	0.752899609	lung	LU99	Lung Cancer	Lung
ACH-000886	0.028569152	0.35034795	lung	NCIH2009	Lung Cancer	Lung
ACH-000888	1.23878686	0.223227104	lung	NCIH1793	Lung Cancer	Lung
ACH-000030	0.137503524	0.327542837	lung	PC14	Lung Cancer	Lung
ACH-000775	0.176322773	0.862258943	lung	NCIH727	Lung Cancer	Lung
ACH-000510	0.201633861	0.431707118	lung	NCIH1299	Lung Cancer	Lung
ACH-000015	1.35614381	0.236701379	lung	NCIH1581	Lung Cancer	Lung
ACH-000791	0.516015147	0.452211156	lung	RERFLCAD1	Lung Cancer	Lung
ACH-001075	0.084064265	-0.663019504	lung	NCIH292	Lung Cancer	Lung
ACH-000900	1.084064265	0.346477492	lung	NCIH23	Lung Cancer	Lung
ACH-000666	0.014355293	-0.183608471	lung	NCIH1355	Lung Cancer	Lung
ACH-000781	0.378511623	0.331107144	lung	NCIH2023	Lung Cancer	Lung
