# Supplementary material for: A Novel Role of Arrhythmia-Related Gene KCNQ1 Revealed by Multi-Omic Analysis: Theragnostic Value and Potential Mechanisms in Lung Adenocarcinoma
Source: Int J Mol Sci. 2022 Feb 18;23(4):2279. doi: 10.3390/ijms23042279 (PMC8874518; doi:10.3390/ijms23042279)
Supplement: Supplementary file 1 [file ijms-23-02279-s001.zip › ijms-1595505-supplementary/#Suppl File S6_CCLE_KCNQ1_lapatinib Drug Sensiticity dose-level_464 pan-cancer cell lines.csv]

DepMap ID	KCNQ1 log2(TPM+1) Expression 21Q4 Public	lapatinib (BRD:BRD-K19687926-001-04-1) 2.5μM log2 fold change (μM) Drug sensitivity dose-level (PRISM Repurposing Secondary Screen) 19Q4	Cell Line Name	Primary Disease	Lineage
ACH-001113	0.2016338611696504	0.0018393618263	LC1SQSF	Lung Cancer	Lung
ACH-000242	2.137503523749935	-1.2099999088200002	RT4	Bladder Cancer	Urinary Tract
ACH-000461	3.063502942306158	-0.496855604565	SNU1196	Bile Duct Cancer	Bile Duct
ACH-000528	0.01435529297707	1.04746082503	ABC1	Lung Cancer	Lung
ACH-000792	0.2509615735332188	0.283658574974	BFTC909	Kidney Cancer	Kidney
ACH-000570	0.0840642647884745	0.185083845666	YKG1	Brain Cancer	Central Nervous System
ACH-000351	1.0071955014042038	0.13582643143	MKN1	Gastric Cancer	Gastric
ACH-000769	0.3895668117627256	-0.314148898698	LK2	Lung Cancer	Lung
ACH-000421	0.3334237337251918	-0.119279325857	SW837	Colon/Colorectal Cancer	Colorectal
ACH-000765	0.1505596765753814	0.348027801316	WM983B	Skin Cancer	Skin
ACH-000008	0.0426443374084937	0.600264037369	A101D	Skin Cancer	Skin
ACH-000800	0.0840642647884745	0.444870705667	NCIH446	Lung Cancer	Lung
ACH-000123	1.1699250014423124	-0.7206284750990001	COV434	Ovarian Cancer	Ovary
ACH-000723	0.3334237337251918	0.177643009736	YD10B	Head and Neck Cancer	Upper Aerodigestive
ACH-000313	1.0	0.35080954212399995	KMRC3	Kidney Cancer	Kidney
ACH-000823	0.5655971758542251	-0.819645981959	KYSE140	Esophageal Cancer	Esophagus
ACH-000678	1.7224660244710908	0.0140768254924	MKN7	Gastric Cancer	Gastric
ACH-000138	0.070389327891398	-0.4694639393990001	CFPAC1	Pancreatic Cancer	Pancreas
ACH-000383	1.2265085298086795	-0.21254442906	OE33	Esophageal Cancer	Esophagus
ACH-000984	3.4449320489421824	0.401290392642	HEC6	Endometrial/Uterine Cancer	Uterus
ACH-000117	0.2265085298086797	-0.448675751496	EFM192A	Breast Cancer	Breast
ACH-000176	0.6229303509201767	0.267820258675	LOUNH91	Lung Cancer	Lung
ACH-000587	0.2387868595871164	0.371031425835	NCIH1975	Lung Cancer	Lung
ACH-000785	0.4114262457264651	-0.297570401351	NCIH2126	Lung Cancer	Lung
ACH-000627	0.070389327891398	0.434303989881	LCLC103H	Lung Cancer	Lung
ACH-000704	0.6959938131099002	0.318839073721	OAW42	Ovarian Cancer	Ovary
ACH-000276	0.6040713236688608	-0.518066052956	HCC38	Breast Cancer	Breast
ACH-000625	0.3448284969974411	-0.30742293800000003	HEP3B217	Liver Cancer	Liver
ACH-000941	0.3103401206121505	0.372128172249	HEC1B	Endometrial/Uterine Cancer	Uterus
ACH-000856	0.1505596765753814	0.04613569935	CAL51	Breast Cancer	Breast
ACH-000376	0.2509615735332188	-0.0358455926629	SF295	Brain Cancer	Central Nervous System
ACH-000880	2.405992359675837	0.370902811121	AGS	Gastric Cancer	Gastric
ACH-000035	0.1890338243900171	-0.13172815921800002	NCIH1650	Lung Cancer	Lung
ACH-000322	0.01435529297707	0.518321370445	HT144	Skin Cancer	Skin
ACH-000552	3.6205864104518777	0.33835538155999995	HT29	Colon/Colorectal Cancer	Colorectal
ACH-000222	0.6870606883398922	0.256453972147	ASPC1	Pancreatic Cancer	Pancreas
ACH-000260	0.0840642647884745	0.177758635728	SKNAS	Neuroblastoma	Peripheral Nervous System
ACH-001321	0.0426443374084937	0.731013263331	TT	Thyroid Cancer	Thyroid
ACH-000344	0.0565835283663675	0.554811289526	SNU668	Gastric Cancer	Gastric
ACH-000223	1.280956313831056	0.22957868784200006	HCC1937	Breast Cancer	Breast
ACH-000946	0.9927684307689242	-0.0551151432283	HEC265	Endometrial/Uterine Cancer	Uterus
ACH-000632	0.01435529297707	0.438296714758	HS944T	Skin Cancer	Skin
ACH-000978	0.9335726382610241	0.7803122120980001	EN	Endometrial/Uterine Cancer	Uterus
ACH-000332	2.1243281350022016	0.909921960433	YAPC	Pancreatic Cancer	Pancreas
ACH-000368	0.01435529297707	0.436471674297	SNU1105	Brain Cancer	Central Nervous System
ACH-000441	0.1634987322828795	0.383677113773	SH4	Skin Cancer	Skin
ACH-000098	0.0565835283663675	0.8400169043569999	GAMG	Brain Cancer	Central Nervous System
ACH-000971	1.3504972470841332	0.45273291074	HCT116	Colon/Colorectal Cancer	Colorectal
ACH-000926	5.417852514885899	-0.583038717187	HT55	Colon/Colorectal Cancer	Colorectal
ACH-000019	0.1243281350022017	0.194315101039	MCF7	Breast Cancer	Breast
ACH-000848	0.0285691521967709	0.460909488575	JHH7	Liver Cancer	Liver
ACH-000481	0.0285691521967709	-0.677678820065	NCIH2170	Lung Cancer	Lung
ACH-000805	0.0840642647884745	0.966351755327	COLO679	Skin Cancer	Skin
ACH-000847	0.3895668117627256	0.485277022103	HGC27	Gastric Cancer	Gastric
ACH-000832	0.0976107966264223	-0.141914533106	CAL27	Head and Neck Cancer	Upper Aerodigestive
ACH-000428	0.3785116232537298	0.443181000323	UO31	Kidney Cancer	Kidney
ACH-000858	0.5753123306874368	-0.0894457249683	KNS62	Lung Cancer	Lung
ACH-000544	0.1890338243900171	-0.137420102211	OE21	Esophageal Cancer	Esophagus
ACH-000566	0.2016338611696504	0.17703342137699998	SW1710	Bladder Cancer	Urinary Tract
ACH-000787	0.5753123306874368	0.546480130937	LXF289	Lung Cancer	Lung
ACH-000749	0.01435529297707	0.0506994337257	DMS273	Lung Cancer	Lung
ACH-000209	1.510961919277379	-0.0118883705502	SNU1079	Bile Duct Cancer	Bile Duct
ACH-000991	4.4587756990802445	-0.258193266821	SNU81	Colon/Colorectal Cancer	Colorectal
ACH-000331	0.0840642647884745	0.288227900291	ISTMES2	Lung Cancer	Lung
ACH-000684	0.0285691521967709	0.430646587974	KMRC1	Kidney Cancer	Kidney
ACH-000868	0.0840642647884745	0.907932096315	HCC1195	Lung Cancer	Lung
ACH-000732	0.2986583155645151	-0.64405648099	PECAPJ41CLONED2	Head and Neck Cancer	Upper Aerodigestive
ACH-000429	0.0840642647884745	-0.352584395433	A704	Kidney Cancer	Kidney
ACH-000643	0.0565835283663675	-0.8184103171320001	HDQP1	Breast Cancer	Breast
ACH-000896	0.0285691521967709	0.081935017977	647V	Bladder Cancer	Urinary Tract
ACH-000186	0.6690267655096305	-0.15569473404200002	NCIH2444	Lung Cancer	Lung
ACH-000677	1.4905701304462011	0.65809572246	SW1573	Lung Cancer	Lung
ACH-000672	0.0	0.364530190713	IALM	Lung Cancer	Lung
ACH-000784	0.4854268271702416	-0.0877804200341	KYSE70	Esophageal Cancer	Esophagus
ACH-000711	0.7048719644563528	-0.244078191359	JIMT1	Breast Cancer	Breast
ACH-000012	0.0976107966264223	0.38938560057	HCC827	Lung Cancer	Lung
ACH-000231	0.2016338611696504	0.241214375268	KALS1	Brain Cancer	Central Nervous System
ACH-000945	0.2016338611696504	0.613961841597	NCIH650	Lung Cancer	Lung
ACH-000662	0.0426443374084937	0.488842820187	CORL23	Lung Cancer	Lung
ACH-000943	0.7990873060740036	0.410006292653	RKO	Colon/Colorectal Cancer	Colorectal
ACH-001016	0.0	0.0109938163846	BECKER	Brain Cancer	Central Nervous System
ACH-000261	0.2750070474998698	0.434083640632	RERFLCAI	Lung Cancer	Lung
ACH-000164	0.3895668117627256	0.481489483682	PANC1	Pancreatic Cancer	Pancreas
ACH-000814	0.0	0.485993986567	HS939T	Skin Cancer	Skin
ACH-000545	0.0840642647884745	-0.150639139425	VMCUB1	Bladder Cancer	Urinary Tract
ACH-000897	0.5849625007211562	0.341550050502	FTC238	Thyroid Cancer	Thyroid
ACH-000619	1.144046369616707	-0.589015102691	PECAPJ15	Head and Neck Cancer	Upper Aerodigestive
ACH-000153	0.0565835283663675	0.104576078536	NCIH2052	Lung Cancer	Lung
ACH-000324	0.01435529297707	-0.4886749169740001	JHOC5	Ovarian Cancer	Ovary
ACH-000842	0.7048719644563528	-0.08993860255760001	SW480	Colon/Colorectal Cancer	Colorectal
ACH-000898	6.3226492621310175	0.0681251224436	SNU719	Gastric Cancer	Gastric
ACH-000517	0.4222330006830478	0.33685919203000003	SNU410	Pancreatic Cancer	Pancreas
ACH-000681	0.070389327891398	0.442771216488	A549	Lung Cancer	Lung
ACH-000484	0.1110313123887439	0.276026305387	VMRCRCW	Kidney Cancer	Kidney
ACH-000108	0.4541758931858021	-0.243923826602	KP3	Pancreatic Cancer	Pancreas
ACH-000808	0.0840642647884745	0.599070750762	HUH28	Bile Duct Cancer	Bile Duct
ACH-000997	2.9781956296816516	0.162872352425	HCT15	Colon/Colorectal Cancer	Colorectal
ACH-000866	2.4905701304462013	0.048867373865599986	NCIH1048	Lung Cancer	Lung
ACH-000819	0.2509615735332188	0.134017674231	LN18	Brain Cancer	Central Nervous System
ACH-000087	0.1890338243900171	0.51071612305	SKES1	Bone Cancer	Bone
ACH-000758	0.6870606883398922	0.354225049546	MKN74	Gastric Cancer	Gastric
ACH-000163	0.0285691521967709	-0.7687782293209999	SW579	Thyroid Cancer	Thyroid
ACH-000571	0.0285691521967709	0.133396910285	T98G	Brain Cancer	Central Nervous System
ACH-000391	0.0426443374084937	0.54938120982	MHHES1	Bone Cancer	Bone
ACH-000561	1.097610796626422	-0.355096765316	TDOTT	Esophageal Cancer	Esophagus
ACH-000954	1.4005379295837286	-0.143011795692	HEC1A	Endometrial/Uterine Cancer	Uterus
ACH-000268	4.360364276543471	-0.767115662015	SNU245	Bile Duct Cancer	Bile Duct
ACH-000901	0.0285691521967709	0.7912578569259999	HCC1359	Lung Cancer	Lung
ACH-000836	0.0426443374084937	-0.5218525908389999	YD15	Head and Neck Cancer	Upper Aerodigestive
ACH-000467	4.392317422778762	0.535435969404	HCC56	Colon/Colorectal Cancer	Colorectal
ACH-000671	0.0	-0.07929480655460001	HUH6	Liver Cancer	Liver
ACH-000890	0.5459683691052926	0.610899649552	SW1271	Lung Cancer	Lung
ACH-000027	0.6870606883398922	-0.15998375514000002	GOS3	Brain Cancer	Central Nervous System
ACH-000562	0.0840642647884745	0.483605995448	HCC78	Lung Cancer	Lung
ACH-000748	0.0285691521967709	0.815202165457	SJSA1	Bone Cancer	Bone
ACH-000834	0.0426443374084937	0.214576989742	UMUC1	Bladder Cancer	Urinary Tract
ACH-000565	4.948600847493355	0.265734453085	RCM1	Colon/Colorectal Cancer	Colorectal
ACH-000449	0.0565835283663675	0.519867158393	MESSA	Sarcoma	Soft Tissue
ACH-000066	0.4541758931858021	-0.33254678375700003	HCC4006	Lung Cancer	Lung
ACH-000022	6.003602236680195	0.0626855263381	PATU8988S	Pancreatic Cancer	Pancreas
ACH-000374	0.2509615735332188	0.440868100129	HCC1143	Breast Cancer	Breast
ACH-000040	0.0	0.140534023012	U118MG	Brain Cancer	Central Nervous System
ACH-000437	0.2750070474998698	0.376311708812	SW1088	Brain Cancer	Central Nervous System
ACH-000503	0.3673710656485294	-1.32464933034	BICR16	Head and Neck Cancer	Upper Aerodigestive
ACH-000403	1.3673710656485294	-0.260249111927	NCIH747	Colon/Colorectal Cancer	Colorectal
ACH-000318	0.0285691521967709	0.152978342376	TE10	Esophageal Cancer	Esophagus
ACH-000893	0.1505596765753814	0.787509113945	NCIH1651	Lung Cancer	Lung
ACH-000736	5.004501392234941	0.34512019587	SNU601	Gastric Cancer	Gastric
ACH-000235	2.5897634869849773	-0.0739050720936	PANC0403	Pancreatic Cancer	Pancreas
ACH-000569	0.0	-0.0396135706695	ISTMES1	Lung Cancer	Lung
ACH-000924	0.070389327891398	0.001872218421	NCIH2172	Lung Cancer	Lung
ACH-000296	0.1505596765753814	0.308322746276	OUMS23	Colon/Colorectal Cancer	Colorectal
ACH-000713	0.6599245584023783	0.0976465269585	CAOV3	Ovarian Cancer	Ovary
ACH-000273	0.1890338243900171	0.8209393495389999	SF539	Brain Cancer	Central Nervous System
ACH-000553	0.0285691521967709	0.181001923475	SQ1	Lung Cancer	Lung
ACH-000361	0.070389327891398	0.411742823101	SKHEP1	Liver Cancer	Liver
ACH-000719	0.0565835283663675	-0.999530222828	RMGI	Ovarian Cancer	Ovary
ACH-000407	0.070389327891398	0.222646941875	SNU685	Endometrial/Uterine Cancer	Uterus
ACH-000674	5.424922088210689	-1.4788572561200002	NUGC4	Gastric Cancer	Gastric
ACH-000670	2.3978029618624896	0.117441991839	SBC5	Lung Cancer	Lung
ACH-000599	0.070389327891398	0.180479629494	PATU8902	Pancreatic Cancer	Pancreas
ACH-000250	0.2016338611696504	0.132486811981	KMRC20	Kidney Cancer	Kidney
ACH-000139	0.2265085298086797	-0.8353237536310001	PANC0327	Pancreatic Cancer	Pancreas
ACH-000037	0.01435529297707	-0.098621909991	S117	Sarcoma	Soft Tissue
ACH-000744	0.0840642647884745	-0.338116923896	NCIH1623	Lung Cancer	Lung
ACH-000420	0.0565835283663675	0.295103604365	SNU449	Liver Cancer	Liver
ACH-000486	1.0285691521967708	0.49471557514	KU1919	Bladder Cancer	Urinary Tract
ACH-000679	5.28540221886225	-1.3526452932799995	OE19	Esophageal Cancer	Esophagus
ACH-000947	2.137503523749935	0.211205543482	OVK18	Ovarian Cancer	Ovary
ACH-000476	0.0285691521967709	-0.501163220283	JHH4	Liver Cancer	Liver
ACH-000853	2.62993940943954	0.04606897236	NCIH661	Lung Cancer	Lung
ACH-000479	0.0565835283663675	0.635459217842	KNS81	Brain Cancer	Central Nervous System
ACH-000955	4.262282806420656	-0.7118631269519999	SNU407	Colon/Colorectal Cancer	Colorectal
ACH-000155	0.1243281350022017	0.35458274025700004	SW1990	Pancreatic Cancer	Pancreas
ACH-000270	0.3334237337251918	-0.188817859741	HPAC	Pancreatic Cancer	Pancreas
ACH-000188	0.3448284969974411	-0.6479892355219999	SCC25	Head and Neck Cancer	Upper Aerodigestive
ACH-000415	0.0426443374084937	0.507556489863	BICR6	Head and Neck Cancer	Upper Aerodigestive
ACH-000891	0.2387868595871164	1.11584201576	HCC1438	Lung Cancer	Lung
ACH-000895	5.672708195622218	0.217080332643	CL34	Colon/Colorectal Cancer	Colorectal
ACH-000824	0.0840642647884745	-0.309319458642	KYSE510	Esophageal Cancer	Esophagus
ACH-000603	0.0840642647884745	0.559088426921	BEN	Lung Cancer	Lung
ACH-000680	5.367720513401452	0.432743258289	SW948	Colon/Colorectal Cancer	Colorectal
ACH-000618	0.903038270112912	-0.409454626123	SNU1041	Head and Neck Cancer	Upper Aerodigestive
ACH-000118	2.2690331464552367	-0.0342630114021	HUPT3	Pancreatic Cancer	Pancreas
ACH-000614	0.070389327891398	0.959045613232	RVH421	Skin Cancer	Skin
ACH-000014	0.1110313123887439	0.779262776656	HS294T	Skin Cancer	Skin
ACH-000637	0.2630344058337938	0.0297381528797	KYSE520	Esophageal Cancer	Esophagus
ACH-000389	0.3895668117627256	-0.6865666403740001	H4	Brain Cancer	Central Nervous System
ACH-000434	0.1110313123887439	0.598435872337	NCIH1915	Lung Cancer	Lung
ACH-000756	0.0976107966264223	0.5328597995750001	GI1	Brain Cancer	Central Nervous System
ACH-000396	0.0285691521967709	0.315203306257	J82	Bladder Cancer	Urinary Tract
ACH-000265	1.15704371014558	0.5416363412240001	KP4	Pancreatic Cancer	Pancreas
ACH-000132	0.4854268271702416	-0.0262921399575	JHOS2	Ovarian Cancer	Ovary
ACH-000613	0.0	0.6469428478379999	HOS	Bone Cancer	Bone
ACH-000855	0.0565835283663675	-0.162301167017	KYSE150	Esophageal Cancer	Esophagus
ACH-000237	0.7136958148433591	0.235566298314	JHOM1	Ovarian Cancer	Ovary
ACH-000393	0.0285691521967709	-1.27481230641	HLF	Liver Cancer	Liver
ACH-000359	0.0565835283663675	0.435611306622	MG63	Bone Cancer	Bone
ACH-000936	2.6644828403646823	-0.289699623581	EFO27	Ovarian Cancer	Ovary
ACH-000716	0.2387868595871164	0.33079980342500004	TT2609C02	Thyroid Cancer	Thyroid
ACH-000988	2.611172380044005	0.4763687101120001	MFE319	Endometrial/Uterine Cancer	Uterus
ACH-000609	0.1243281350022017	0.922816678414	SF126	Brain Cancer	Central Nervous System
ACH-000504	0.2265085298086797	0.115040209807	SNB75	Brain Cancer	Central Nervous System
ACH-000956	0.6135316529179271	-0.105240753426	22RV1	Prostate Cancer	Prostate
ACH-000652	0.4750848829487828	0.313797300086	SUIT2	Pancreatic Cancer	Pancreas
ACH-000414	0.1243281350022017	0.243922582737	NCIH1944	Lung Cancer	Lung
ACH-000472	0.1110313123887439	0.304931815025	HSC2	Head and Neck Cancer	Upper Aerodigestive
ACH-000007	4.496973580998277	-1.05269099808	LS513	Colon/Colorectal Cancer	Colorectal
ACH-000252	4.445594291341181	0.450896804264	LS1034	Colon/Colorectal Cancer	Colorectal
ACH-000572	0.1110313123887439	1.29073431436	G361	Skin Cancer	Skin
ACH-000277	0.2750070474998698	-1.00661265376	HCC1419	Breast Cancer	Breast
ACH-001239	0.2630344058337938	0.6649988784040001	WM2664	Skin Cancer	Skin
ACH-000803	0.0976107966264223	0.795272759254	COLO668	Lung Cancer	Lung
ACH-000537	0.5753123306874368	-0.273416999342	SNU761	Liver Cancer	Liver
ACH-000724	0.0	-1.13575012884	HT1376	Bladder Cancer	Urinary Tract
ACH-000425	0.070389327891398	0.198308503471	UACC62	Skin Cancer	Skin
ACH-000375	0.0285691521967709	0.43761418484	G402	Kidney Cancer	Soft Tissue
ACH-000753	0.0426443374084937	0.266245627742	JMSU1	Bladder Cancer	Urinary Tract
ACH-000735	1.6182386555954549	0.196499314926	PECAPJ49	Head and Neck Cancer	Upper Aerodigestive
ACH-000404	0.2509615735332188	0.208965535346	K029AX	Skin Cancer	Skin
ACH-000882	0.0	0.194515511219	IGR1	Skin Cancer	Skin
ACH-000210	0.1243281350022017	0.683223116438	CADOES1	Bone Cancer	Bone
ACH-000090	0.0840642647884745	0.312251724228	PC3	Prostate Cancer	Prostate
ACH-000605	1.7655347463629767	-1.19014639759	TE6	Esophageal Cancer	Esophagus
ACH-000458	0.1505596765753814	-0.05567067279069999	CJM	Skin Cancer	Skin
ACH-000826	0.0565835283663675	0.13733272385099998	CAL12T	Lung Cancer	Lung
ACH-000018	0.0565835283663675	0.200713566265	T24	Bladder Cancer	Urinary Tract
ACH-000721	0.0	-0.105417420362	HMC18	Breast Cancer	Breast
ACH-000092	0.0840642647884745	0.295058413366	NCIH2452	Lung Cancer	Lung
ACH-000669	1.560714954474479	0.465184017641	SW900	Lung Cancer	Lung
ACH-000648	0.3219280948873623	0.6757767646349999	NCIH28	Lung Cancer	Lung
ACH-000950	2.9486008474933563	0.318529296281	LOVO	Colon/Colorectal Cancer	Colorectal
ACH-000367	0.8155754288625725	0.687298202899	NCIH226	Lung Cancer	Lung
ACH-000589	0.0285691521967709	0.465924864594	NCIH1437	Lung Cancer	Lung
ACH-000628	0.4436066514756146	0.617996694471	NCIH596	Lung Cancer	Lung
ACH-000232	0.0565835283663675	0.241088396249	U251MG	Brain Cancer	Central Nervous System
ACH-000099	1.8953026213333068	0.591438091023	SIMA	Neuroblastoma	Peripheral Nervous System
ACH-000649	0.0	0.184467485588	786O	Kidney Cancer	Kidney
ACH-000086	0.2016338611696504	0.5074814618869999	ACCMESO1	Lung Cancer	Lung
ACH-000142	0.0565835283663675	-0.940743073652	CAL29	Bladder Cancer	Urinary Tract
ACH-000264	0.0840642647884745	-0.8930631976090001	CALU6	Lung Cancer	Lung
ACH-000809	0.0285691521967709	-0.7508493600210001	KYSE410	Esophageal Cancer	Esophagus
ACH-000060	1.2690331464552371	0.211306097316	PANC1005	Pancreatic Cancer	Pancreas
ACH-000957	5.727648222268611	0.109353482189	LS180	Colon/Colorectal Cancer	Colorectal
ACH-000650	0.1505596765753814	0.308705516781	IGR37	Skin Cancer	Skin
ACH-000762	0.0976107966264223	-1.9456491863900005	YD38	Head and Neck Cancer	Upper Aerodigestive
ACH-000990	0.3219280948873623	0.0930998781115	HEC108	Endometrial/Uterine Cancer	Uterus
ACH-000927	0.4750848829487828	-1.01672994096	BT474	Breast Cancer	Breast
ACH-000694	1.6322682154995132	-0.385321968581	TE9	Esophageal Cancer	Esophagus
ACH-000974	1.84799690655495	0.336415613445	SNGM	Endometrial/Uterine Cancer	Uterus
ACH-000243	1.1043366598147355	0.0745240465637	DANG	Pancreatic Cancer	Pancreas
ACH-000843	0.1110313123887439	-0.333038884209	HARA	Lung Cancer	Lung
ACH-000840	0.3219280948873623	0.5402505192189999	HCC366	Lung Cancer	Lung
ACH-000592	0.01435529297707	-0.172800682484	TM31	Brain Cancer	Central Nervous System
ACH-000741	0.0	0.363771015893	UBLC1	Bladder Cancer	Urinary Tract
ACH-000768	0.2509615735332188	-0.0646576203155	MDAMB231	Breast Cancer	Breast
ACH-000667	0.0840642647884745	0.264357132635	HCC44	Lung Cancer	Lung
ACH-000905	0.070389327891398	-0.8691952556039999	5637	Bladder Cancer	Urinary Tract
ACH-000026	0.0	-0.548314408872	253JBV	Bladder Cancer	Urinary Tract
ACH-000822	0.0426443374084937	0.481990223937	SKMEL24	Skin Cancer	Skin
ACH-000527	1.6040713236688608	0.0183425657324	OVISE	Ovarian Cancer	Ovary
ACH-000279	0.0	0.987398718398	EWS502	Bone Cancer	Bone
ACH-000516	1.5801454844233804	0.8147782710189999	CAL78	Bone Cancer	Bone
ACH-000812	0.0285691521967709	0.218799906334	COLO783	Skin Cancer	Skin
ACH-000524	0.0840642647884745	-0.30982825309	KURAMOCHI	Ovarian Cancer	Ovary
ACH-000411	0.1890338243900171	0.5279782698300001	769P	Kidney Cancer	Kidney
ACH-000903	0.1505596765753814	0.425284719717	FTC133	Thyroid Cancer	Thyroid
ACH-000433	0.070389327891398	-0.324273436585	CAKI1	Kidney Cancer	Kidney
ACH-000278	0.2141248053528473	-0.0159191660084	COV362	Ovarian Cancer	Ovary
ACH-000696	0.3103401206121505	0.231963703164	OVCAR8	Ovarian Cancer	Ovary
ACH-000747	0.2630344058337938	0.558326035092	NCIH1703	Lung Cancer	Lung
ACH-001307	0.0976107966264223	0.483494431876	8505C	Thyroid Cancer	Thyroid
ACH-000417	2.2357270598380583	0.520967213514	PANC0813	Pancreatic Cancer	Pancreas
ACH-000532	4.081510068120917	-0.5118804767180001	SNU61	Colon/Colorectal Cancer	Colorectal
ACH-000839	0.0285691521967709	-0.285578482319	SCABER	Bladder Cancer	Urinary Tract
ACH-000323	0.0	0.432347042995	42MGBA	Brain Cancer	Central Nervous System
ACH-000021	0.0840642647884745	0.69202247067	NCIH1693	Lung Cancer	Lung
ACH-000734	0.0	-0.965898857884	JHH5	Liver Cancer	Liver
ACH-000845	0.070389327891398	0.612936089347	NCIH1373	Lung Cancer	Lung
ACH-000730	0.0426443374084937	0.485874136981	SKMEL5	Skin Cancer	Skin
ACH-000802	0.2509615735332188	-1.4945829974200002	BFTC905	Bladder Cancer	Urinary Tract
ACH-000573	1.5210507369009632	0.34792813964	MDAMB436	Breast Cancer	Breast
ACH-000852	5.234961094839504	-0.7248496306669999	NCIH1435	Lung Cancer	Lung
ACH-000661	0.070389327891398	0.459422597069	WM1799	Skin Cancer	Skin
ACH-001190	0.5260688116675876	0.543132897489	SKMEL2	Skin Cancer	Skin
ACH-000364	0.4329594072761063	0.223381312954	U2OS	Bone Cancer	Bone
ACH-000783	1.5360529002402097	0.122043113239	CAMA1	Breast Cancer	Breast
ACH-000976	0.01435529297707	-0.168982790501	HUCCT1	Bile Duct Cancer	Bile Duct
ACH-000302	0.070389327891398	0.40468418931	SNU1077	Endometrial/Uterine Cancer	Uterus
ACH-000305	0.8479969065549499	-0.28185933061	ECGI10	Esophageal Cancer	Esophagus
ACH-000766	2.903038270112912	-0.21168345056	NCIH1648	Lung Cancer	Lung
ACH-000343	0.3103401206121505	-0.0170502488982	NCIH522	Lung Cancer	Lung
ACH-000171	0.01435529297707	0.283435118047	VMRCRCZ	Kidney Cancer	Kidney
ACH-000774	0.2016338611696504	0.0631822633208	RERFLCAD2	Lung Cancer	Lung
ACH-000178	0.0976107966264223	0.364000215858	HS766T	Pancreatic Cancer	Pancreas
ACH-001306	0.01435529297707	0.7026255825480001	8305C	Thyroid Cancer	Thyroid
ACH-000994	0.879705766282288	0.474237687088	HEC59	Endometrial/Uterine Cancer	Uterus
ACH-000804	0.2141248053528473	0.205009861581	NB1	Neuroblastoma	Peripheral Nervous System
ACH-000011	0.070389327891398	-0.933168933183	253J	Bladder Cancer	Urinary Tract
ACH-000733	0.765534746362977	0.0694239541096	NCIH1838	Lung Cancer	Lung
ACH-000141	3.4620523187964327	0.15149694463	SNU308	Gallbladder Cancer	Bile Duct
ACH-000810	0.01435529297707	0.808422850581	SKMEL30	Skin Cancer	Skin
ACH-001145	0.7311832415722002	0.245289217665	OC316	Ovarian Cancer	Ovary
ACH-000717	2.91456452349394	-0.432339927122	COLO680N	Esophageal Cancer	Esophagus
ACH-000738	0.0	0.621171311541	GB1	Brain Cancer	Central Nervous System
ACH-000759	3.279471295644468	-1.5317603780700002	MDAMB175VII	Breast Cancer	Breast
ACH-000873	3.0071955014042038	-0.270056260328	KYSE270	Esophageal Cancer	Esophagus
ACH-000921	0.0	0.776480420136	NCIH1339	Lung Cancer	Lung
ACH-000082	0.01435529297707	0.692005602634	G292CLONEA141B1	Bone Cancer	Bone
ACH-000488	0.0285691521967709	-0.601796665217	TE11	Esophageal Cancer	Esophagus
ACH-000172	0.0	-0.08686755414660001	TM87	Rhabdoid	Soft Tissue
ACH-000647	0.3561438102252753	0.6019698370300001	TE1	Esophageal Cancer	Esophagus
ACH-000201	0.4005379295837288	0.0820617376332	A204	Rhabdoid	Soft Tissue
ACH-000965	0.3219280948873623	-0.640573817794	RL952	Endometrial/Uterine Cancer	Uterus
ACH-000482	0.137503523749935	0.592930866919	RERFLCKJ	Lung Cancer	Lung
ACH-000450	0.0976107966264223	0.7691873780399999	MELHO	Skin Cancer	Skin
ACH-000835	0.01435529297707	0.361275548067	GCT	Sarcoma	Soft Tissue
ACH-000715	0.7570232465074596	-0.832322851169	SNU1214	Head and Neck Cancer	Upper Aerodigestive
ACH-000693	0.0426443374084937	0.137295456108	KYSE180	Esophageal Cancer	Esophagus
ACH-000811	1.263034405833794	-0.0815441237632	SKOV3	Ovarian Cancer	Ovary
ACH-000423	0.1243281350022017	1.00484917463	SKMEL3	Skin Cancer	Skin
ACH-000102	0.0285691521967709	0.512199887265	GMS10	Brain Cancer	Central Nervous System
ACH-000913	0.1110313123887439	0.23672967213000004	ESS1	Endometrial/Uterine Cancer	Uterus
ACH-000879	0.3895668117627256	0.907963298971	MFE296	Endometrial/Uterine Cancer	Uterus
ACH-000982	5.3143339939190115	-0.264177019758	GP2D	Colon/Colorectal Cancer	Colorectal
ACH-000189	0.5558161550616396	-0.0483361891763	RCC10RGB	Kidney Cancer	Kidney
ACH-000454	0.6690267655096305	-0.116143315968	HCC95	Lung Cancer	Lung
ACH-000915	0.0565835283663675	0.6825473086499999	IPC298	Skin Cancer	Skin
ACH-000480	0.01435529297707	-0.385615791102	HUH7	Liver Cancer	Liver
ACH-000161	1.5058909297299572	-0.477011960496	CORL105	Lung Cancer	Lung
ACH-000395	0.4329594072761063	0.921881176006	NCIH520	Lung Cancer	Lung
ACH-000916	1.7739963251111732	-0.12614360853700002	NCIH1573	Lung Cancer	Lung
ACH-000292	0.9183862344463479	0.531003199937	NCIH841	Lung Cancer	Lung
ACH-000137	0.0565835283663675	0.297844570322	8MGBA	Brain Cancer	Central Nervous System
ACH-000308	2.424922088210688	-0.163988444771	EFO21	Ovarian Cancer	Ovary
ACH-000445	0.2016338611696504	0.184453611182	KNS60	Brain Cancer	Central Nervous System
ACH-000837	0.2141248053528473	-0.621494883553	NCIH322	Lung Cancer	Lung
ACH-000048	0.01435529297707	-0.0888418288506	TOV112D	Ovarian Cancer	Ovary
ACH-000463	0.0	0.263603080918	NCIH460	Lung Cancer	Lung
ACH-000881	0.01435529297707	0.157058073773	MELJUSO	Skin Cancer	Skin
ACH-000147	0.0840642647884745	0.36827647187	T47D	Breast Cancer	Breast
ACH-000899	0.0426443374084937	0.677821934331	WM88	Skin Cancer	Skin
ACH-000418	0.3334237337251918	0.3753326310540001	SW1353	Bone Cancer	Bone
ACH-000107	1.2078928516413328	0.059235969910900015	CAPAN2	Pancreatic Cancer	Pancreas
ACH-000133	0.0	0.468177567641	HS729	Fibroblast	Fibroblast
ACH-000651	0.1763227726404629	0.08976427998510003	SW620	Colon/Colorectal Cancer	Colorectal
ACH-000563	0.0565835283663675	0.304248364872	EBC1	Lung Cancer	Lung
ACH-000316	0.070389327891398	0.211424060855	SNU886	Liver Cancer	Liver
ACH-000884	0.0	0.30326893432	MDAMB435S	Skin Cancer	Skin
ACH-000289	0.070389327891398	-0.102618918499	SNU466	Brain Cancer	Central Nervous System
ACH-000962	1.3895668117627256	0.35663653751900004	OC314	Ovarian Cancer	Ovary
ACH-000473	0.2016338611696504	-1.67433886426	RT112	Bladder Cancer	Urinary Tract
ACH-000192	3.581351247168777	-0.15716794673	MFE280	Endometrial/Uterine Cancer	Uterus
ACH-000054	0.01435529297707	0.8209275146189999	HT1080	Sarcoma	Soft Tissue
ACH-001318	0.01435529297707	0.284108460868	PLCPRF5	Liver Cancer	Liver
ACH-000601	0.9335726382610241	0.314048667524	MIAPACA2	Pancreatic Cancer	Pancreas
ACH-000966	0.2630344058337938	0.327262384974	IGROV1	Ovarian Cancer	Ovary
ACH-000630	0.2141248053528473	0.302951788631	YD8	Head and Neck Cancer	Upper Aerodigestive
ACH-000657	0.0976107966264223	-0.581675111539	A2780	Ovarian Cancer	Ovary
ACH-000624	0.5558161550616396	0.040626995840199985	HCC1806	Breast Cancer	Breast
ACH-000447	2.0107798387532423	-0.28951909936500003	NCIH2228	Lung Cancer	Lung
ACH-000319	1.0840642647884746	0.691709493558	MPP89	Lung Cancer	Lung
ACH-000280	0.1505596765753814	-0.8927259161	SNU840	Ovarian Cancer	Ovary
ACH-000892	1.2078928516413328	0.38397828129	NCIH1563	Lung Cancer	Lung
ACH-000493	0.0565835283663675	0.4199806340690001	SNU423	Liver Cancer	Liver
ACH-000042	0.0976107966264223	0.084002930058	PANC0203	Pancreatic Cancer	Pancreas
ACH-000221	0.0426443374084937	0.475214769784	SNU398	Liver Cancer	Liver
ACH-000477	0.01435529297707	0.61693599779	MALME3M	Skin Cancer	Skin
ACH-000356	2.526068811667588	0.229819411125	MKN45	Gastric Cancer	Gastric
ACH-000457	0.2750070474998698	0.605395401662	CAL54	Kidney Cancer	Kidney
ACH-000244	0.0840642647884745	0.432081323812	DKMG	Brain Cancer	Central Nervous System
ACH-000255	0.070389327891398	-0.294917649404	LMSU	Gastric Cancer	Gastric
ACH-000352	0.903038270112912	0.139400356787	HCC1428	Breast Cancer	Breast
ACH-000416	0.1243281350022017	0.16045615545800002	NCIH838	Lung Cancer	Lung
ACH-000862	0.1890338243900171	0.229403347243	KMBC2	Bladder Cancer	Urinary Tract
ACH-000401	0.0285691521967709	0.46428410881	COLO800	Skin Cancer	Skin
ACH-000875	0.0976107966264223	0.47122186269	NCIH2347	Lung Cancer	Lung
ACH-000593	0.632268215499513	0.472888007009	BC3C	Bladder Cancer	Urinary Tract
ACH-000182	3.9411063109464313	0.469941799361	SNU869	Bile Duct Cancer	Bile Duct
ACH-000159	0.0840642647884745	0.553586878446	OSRC2	Kidney Cancer	Kidney
ACH-000191	0.1243281350022017	0.149836433731	BHT101	Thyroid Cancer	Thyroid
ACH-000205	0.5753123306874368	0.137561583672	PK59	Pancreatic Cancer	Pancreas
ACH-000841	0.963474123974886	0.159436781965	NCIH2087	Lung Cancer	Lung
ACH-000622	0.01435529297707	0.616248970968	KNS42	Brain Cancer	Central Nervous System
ACH-000452	2.3950627995175777	-0.117223672136	TE8	Esophageal Cancer	Esophagus
ACH-000860	0.070389327891398	0.0200506736878	NCIH358	Lung Cancer	Lung
ACH-000259	0.0	0.204684231433	KELLY	Neuroblastoma	Peripheral Nervous System
ACH-000720	0.0285691521967709	-0.429976919879	TCCSUP	Bladder Cancer	Urinary Tract
ACH-000558	1.0214797274104517	0.5164259701330001	A172	Brain Cancer	Central Nervous System
ACH-000335	0.0565835283663675	-0.162815915705	MSTO211H	Lung Cancer	Lung
ACH-000940	2.2016338611696504	0.0788421651338	AN3CA	Endometrial/Uterine Cancer	Uterus
ACH-000207	1.3276873641760472	-0.16506943174900002	DETROIT562	Head and Neck Cancer	Upper Aerodigestive
ACH-000764	0.2387868595871164	0.358276375147	SH10TC	Gastric Cancer	Gastric
ACH-000846	1.3617683594191536	-0.109629606162	FADU	Head and Neck Cancer	Upper Aerodigestive
ACH-000929	0.0565835283663675	0.209373304703	NCIH2110	Lung Cancer	Lung
ACH-000948	2.3701642805402097	0.315566046805	2313287	Gastric Cancer	Gastric
ACH-000311	0.2509615735332188	0.0194177096515	NCIH2122	Lung Cancer	Lung
ACH-000390	0.5655971758542251	0.0140806690787	LUDLU1	Lung Cancer	Lung
ACH-000468	0.6870606883398922	0.490702379826	PK45H	Pancreatic Cancer	Pancreas
ACH-000456	0.0426443374084937	0.438545160312	BCPAP	Thyroid Cancer	Thyroid
ACH-000496	0.0840642647884745	-0.0384470383327	NCIH1792	Lung Cancer	Lung
ACH-000062	0.0426443374084937	0.529285894985	RERFLCMS	Lung Cancer	Lung
ACH-000878	0.7739963251111731	-0.123668221537	HCC15	Lung Cancer	Lung
ACH-000427	1.3448284969974411	-1.4566227017700002	NCIN87	Gastric Cancer	Gastric
ACH-000939	0.1634987322828795	0.420340645636	SKUT1	Sarcoma	Soft Tissue
ACH-000919	4.8928767000606905	-0.221345316378	IM95	Gastric Cancer	Gastric
ACH-000863	0.0285691521967709	0.292492183498	DBTRG05MG	Brain Cancer	Central Nervous System
ACH-000827	0.0	0.625048751829	WM793	Skin Cancer	Skin
ACH-000961	0.7224660244710909	0.128061116981	ISHIKAWAHERAKLIO02ER	Endometrial/Uterine Cancer	Uterus
ACH-000778	0.0	-0.248849390309	HSC3	Head and Neck Cancer	Upper Aerodigestive
ACH-000228	0.9411063109464316	-0.348367518165	BICR31	Head and Neck Cancer	Upper Aerodigestive
ACH-000266	1.3334237337251915	-0.202238246952	SNU213	Pancreatic Cancer	Pancreas
ACH-000174	0.01435529297707	0.19487405908100006	CAL62	Thyroid Cancer	Thyroid
ACH-000620	1.280956313831056	-0.7528597254520001	JHH1	Liver Cancer	Liver
ACH-000813	0.1110313123887439	0.8441450648219999	T3M10	Lung Cancer	Lung
ACH-000211	0.3103401206121505	-0.015004702761799996	DAOY	Brain Cancer	Central Nervous System
ACH-000987	0.070389327891398	0.789741262682	MEWO	Skin Cancer	Skin
ACH-000682	2.3362833878644325	-0.601271668345	SNU1066	Head and Neck Cancer	Upper Aerodigestive
ACH-000212	0.0565835283663675	0.13388136102	CAL120	Breast Cancer	Breast
ACH-000096	0.1634987322828795	0.294517254475	G401	Rhabdoid	Kidney
ACH-000776	0.1890338243900171	0.133446593983	ONS76	Brain Cancer	Central Nervous System
ACH-000521	0.8559896973084807	0.35546667847400004	NCIH2030	Lung Cancer	Lung
ACH-000833	0.01435529297707	-0.139160114463	RH30	Sarcoma	Soft Tissue
ACH-000274	0.01435529297707	-0.188638937612	HS852T	Skin Cancer	Skin
ACH-000849	1.9891390073682331	0.408298186553	MDAMB468	Breast Cancer	Breast
ACH-000219	0.0285691521967709	0.658872727015	A375	Skin Cancer	Skin
ACH-000384	0.4646682670034443	0.096180989108	SW780	Bladder Cancer	Urinary Tract
ACH-000091	0.0565835283663675	-0.493330165601	OV56	Ovarian Cancer	Ovary
ACH-000495	0.070389327891398	0.537812866407	TUHR4TKB	Kidney Cancer	Kidney
ACH-000911	0.3448284969974411	-0.633127937655	NUGC3	Gastric Cancer	Gastric
ACH-000777	0.6415460290875237	0.354937505795	KYSE30	Esophageal Cancer	Esophagus
ACH-000312	0.2509615735332188	0.533431931596	SKNBE2	Neuroblastoma	Peripheral Nervous System
ACH-000869	0.3219280948873623	-0.288924756193	NCIH1568	Lung Cancer	Lung
ACH-000909	0.3103401206121505	0.34004186300300004	JHUEM2	Endometrial/Uterine Cancer	Uterus
ACH-000582	0.2868811477881615	0.355030904792	COLO741	Skin Cancer	Skin
ACH-000023	1.91456452349394	0.350718066152	PATU8988T	Pancreatic Cancer	Pancreas
ACH-000281	0.765534746362977	-0.341285509512	KP2	Pancreatic Cancer	Pancreas
ACH-000985	5.039577103060678	0.431191328992	LS411N	Colon/Colorectal Cancer	Colorectal
ACH-000444	0.4005379295837288	0.7528996087720001	LU99	Lung Cancer	Lung
ACH-000347	0.5160151470036647	0.837539989704	QGP1	Pancreatic Cancer	Pancreas
ACH-000307	0.1243281350022017	-0.021773820655	PK1	Pancreatic Cancer	Pancreas
ACH-000595	0.0	0.0905953357051	LN229	Brain Cancer	Central Nervous System
ACH-000771	0.7570232465074596	-1.45081106787	BICR56	Head and Neck Cancer	Upper Aerodigestive
ACH-000500	0.3785116232537298	0.0607365693372	SNU46	Head and Neck Cancer	Upper Aerodigestive
ACH-000663	0.0976107966264223	-0.263265578666	OVTOKO	Ovarian Cancer	Ovary
ACH-000970	2.9597701552114675	0.4432368841080001	SNUC5	Colon/Colorectal Cancer	Colorectal
ACH-000471	0.0	-0.369539040617	LI7	Liver Cancer	Liver
ACH-000886	0.0285691521967709	0.35034795009	NCIH2009	Lung Cancer	Lung
ACH-000888	1.2387868595871168	0.223227103678	NCIH1793	Lung Cancer	Lung
ACH-000030	0.137503523749935	0.327542837451	PC14	Lung Cancer	Lung
ACH-000549	0.4956951626240688	-1.16502714145	SNU1076	Head and Neck Cancer	Upper Aerodigestive
ACH-000775	0.1763227726404629	0.862258943273	NCIH727	Lung Cancer	Lung
ACH-000510	0.2016338611696504	0.431707118402	NCIH1299	Lung Cancer	Lung
ACH-000959	4.219555769166913	-0.179947816248	SNUC4	Colon/Colorectal Cancer	Colorectal
ACH-000796	0.1110313123887439	0.285635119078	MCAS	Ovarian Cancer	Ovary
ACH-000967	2.0806576633452254	0.220588081302	SNUC2A	Colon/Colorectal Cancer	Colorectal
ACH-000469	0.2509615735332188	0.422732973065	YH13	Brain Cancer	Central Nervous System
ACH-000097	0.8875252707415875	-0.720816001825	ZR751	Breast Cancer	Breast
ACH-000977	2.4462562298895643	0.190853596405	LNCAPCLONEFGC	Prostate Cancer	Prostate
ACH-000972	0.1634987322828795	0.164598752486	HEC151	Endometrial/Uterine Cancer	Uterus
ACH-000579	0.2868811477881615	0.352992558704	UACC257	Skin Cancer	Skin
ACH-000502	0.9560566524124028	0.7168218653370001	TCCPAN2	Pancreatic Cancer	Pancreas
ACH-000408	1.7180875839605168	0.239043568072	TE5	Esophageal Cancer	Esophagus
ACH-000788	0.01435529297707	-0.0599995294577	A2058	Skin Cancer	Skin
ACH-000701	0.0840642647884745	0.644225176676	RMUGS	Ovarian Cancer	Ovary
ACH-000542	0.0426443374084937	0.5255252869070001	HEYA8	Ovarian Cancer	Ovary
ACH-000015	1.3561438102252754	0.236701378933	NCIH1581	Lung Cancer	Lung
ACH-000288	0.0	0.13031278782199998	BT549	Breast Cancer	Breast
ACH-000791	0.5160151470036647	0.452211156425	RERFLCAD1	Lung Cancer	Lung
ACH-001075	0.0840642647884745	-0.663019503676	NCIH292	Lung Cancer	Lung
ACH-000885	0.4646682670034443	0.620679842493	TOV21G	Ovarian Cancer	Ovary
ACH-000900	1.0840642647884746	0.346477492191	NCIH23	Lung Cancer	Lung
ACH-000666	0.01435529297707	-0.183608470696	NCIH1355	Lung Cancer	Lung
ACH-000217	0.2750070474998698	-0.242341385795	JHH6	Liver Cancer	Liver
ACH-000996	0.7824085649273732	-0.134009432419	HEC251	Endometrial/Uterine Cancer	Uterus
ACH-000320	0.3561438102252753	0.7293700718100001	PSN1	Pancreatic Cancer	Pancreas
ACH-000505	0.070389327891398	0.26879187699	RKN	Sarcoma	Soft Tissue
ACH-000781	0.3785116232537298	0.331107143788	NCIH2023	Lung Cancer	Lung
ACH-000046	0.01435529297707	-0.0431947754447	ACHN	Kidney Cancer	Kidney
ACH-000968	0.0285691521967709	0.731169093353	COLO792	Skin Cancer	Skin
ACH-000973	0.01435529297707	0.388338118072	639V	Bladder Cancer	Urinary Tract
ACH-001128	0.0426443374084937	0.824523686316	MON	Rhabdoid	Soft Tissue
ACH-000750	0.070389327891398	0.282786441327	LOXIMVI	Skin Cancer	Skin
